# Supplementary material for: Acute hypoxia stress mediates HIF-1α-Yki-Cactus axis to facilitate the infection of Vibrio parahaemolyticus in Litopenaeus vannamei
Source: Front Immunol. 2024 Nov 27;15:1476309. doi: 10.3389/fimmu.2024.1476309 (PMC11632965; doi:10.3389/fimmu.2024.1476309)
Supplement: Supplementary file 2 [file DataSheet2.xlsx]

## Sheet: Table S1
Table S1 Dissolved oxygen (DO) levels of water in our two experiments
	Time (h)	Normoxia	Hypoxia
Experiment of acute hypoxia stress	0	7.18	0.98
	3	6.83	1.13
	6	6.68	1
	9	7.32	1.23
	12	7.32	0.93
The challenge experiment of Vibrio parahaemolyticus post-stress	0	6.93	0.91
	6	7.08	1.35
	12	7.79	0.79
	18	7.03	1.34
	24	6.89	0.9
	30	7.14	1.03
	36	7.04	1.32
	42	7.27	1.31
	48	7.47	0.98
	54	7.26	0.97
	60	7.57	1.39
	66	7.18	0.83
	72	6.95	1.09
	78	7.26	1.59
	84	7.22	1.75
	90	7.48	1.23
	96	7.23	1.91
	102	6.89	0.93
	108	6.91	1.33
	114	7.05	0.86

## Sheet: Table S2
Table S2 Primers of Vibrio parahaemolyticus for absolute quantitative PCR
Vibrio parahaemolyticus	VpPirA-F	TTGGACTGTCGAACCAAACG
	VpPirA-R	GCACCCCATTGGTATTGAATG
	TaqMan probe-VpPirA	AGACAGCAAACATACACCTATCATCCCGGA

## Sheet: Table S3
Table S3 Primers for qRT-PCR of immune-related differentially expressed genes
Ladderlectin	F	CGGAAGCTGGCACGAGATGA
	R	TCTGAGGCGCCGATCCAGTA
GBP 1	F	CACAGAGGGAGCCTGGAACC
	R	GCTGCTTGTCGAGCAACTCAT
Perlucin 1	F	GAGACCTCGTCGTGGTGCAG
	R	CCCGCCGATCCAGTAGGAGA
Caspase-1	F	CCCAGGGATGTACGCCTTCG
	R	ACGGCGACTTCTCTGGTCAC
CLEC4F	F	CCTCAGACGAAGGCCACGAC
	R	ACTGTCGGGCTCCTGAACCT
MR1	F	CCACAGTGACGCCAGACAGG
	R	CCAGCCAGAATTGCCGTCCA
GBP 2	F	GTCAGCGCTCGTCTCAGGAC
	R	CCAATCACCGCGAGGCATCT
HIF-1α	F	GGGCCAGTCCCTCTACGAGT
	R	GTGAGCGTGCACTTGAGCCT
Cactus	F	CGGCGATCTTGCCTCGAGTT
	R	CCACGTGCAGCTGAGTGTCT
TIPE	F	CATCAGCCTGAAGGCGCAGA
	R	TCCAAGATGGAGGCGTGGGT
Akirin-2	F	CTGCTCGCCACACAGAACCA
	R	TTCCATGCTGCGCTCTCCAG
Ivns1abp	F	TCAGGTGGGCAGTTCGGAGA
	R	GTGTTCGTCTTCGGCGGTGA
TLR3	F	GGTCCAGCAGCTTCCTGCAA
	R	GGGCAAAGCTGGCGCTAAAC
Yki	F	GCTGGTGACACCTTCATCAC
	R	GCCTCGAGGATATTGTTCGC

## Sheet: Table S4
Table S4 Differentially expressed genes in hepatopancreas tissue of Litopenaeus vannamei under hypoxia stress
#ID	gene_name	nr_symbol	H-h1_count	H-h2_count	H-h3_count	H-h4_count	H-h5_count	H-h6_count	N-h1_count	N-h2_count	N-h3_count	N-h4_count	N-h5_count	N-h6_count	H-h1_FPKM	H-h2_FPKM	H-h3_FPKM	H-h4_FPKM	H-h5_FPKM	H-h6_FPKM	N-h1_FPKM	N-h2_FPKM	N-h3_FPKM	N-h4_FPKM	N-h5_FPKM	N-h6_FPKM	NH_vs_HH_DESeq2_FDR	NH_vs_HH_DESeq2_log2FC	NH_vs_HH_DESeq2_(FDR_0.01_FC_1.5)_regulated	COG_class	COG_class_annotation	GO_annotation	KEGG_annotation	KEGG_pathway_annotation	KOG_class	KOG_class_annotation	Pfam_annotation	Swiss_Prot_annotation	eggNOG_class	eggNOG_class_annotation	NR_annotation	GO_second_level_annotation
gene-LOC113820488	LOC113820488	LOC113820488	225	217	276	4382	270325	279	55	53	93	180	126	80	1.19524	1.14411	1.40009	23.11	1337.89	1.43012	0.246112	0.263636	0.440004	0.952906	0.592804	0.421277	6.39409e-08	7.53839	up	--	--	--	--	--	--	--	--	--	--	--	hornerin-like isoform X1 [Penaeus vannamei]	--
gene-LOC113826286	LOC113826286	LOC113826286	123	284	131	870	416155	51	333	166	76	57	104	70	2.12647	5.02566	2.17044	14.6241	6695.68	0.840937	4.89935	2.67476	1.16386	0.978178	1.59956	1.21575	0.000392838	7.13498	up	--	--	--	--	--	--	--	--	--	--	--	uncharacterized protein DKFZp434B061-like isoform X1 [Penaeus vannamei]	--
gene-LOC113803667	LOC113803667	LOC113803667	37	379	46	287	71333	38	47	68	20	16	51	45	0.767712	7.86587	0.908006	5.65532	1350.24	0.749188	0.829651	1.31088	0.361474	0.333255	0.92725	0.931014	9.19277e-06	6.61559	up	[O]	Posttranslational modification, protein turnover, chaperones	Cellular Component: extracellular space (GO:0005615);;	K13963|1.7e-52|bta:511106|K13963 serpin B | (RefSeq) serpin peptidase inhibitor, clade B like	Amoebiasis (ko05146)	[V]	Defense mechanisms	Serpin (serine protease inhibitor)	Serine protease inhibitor 88Ea OS=Drosophila melanogaster OX=7227 GN=Spn88Ea PE=2 SV=1	V	Defense mechanisms	leukocyte elastase inhibitor-like [Penaeus vannamei]	cellular component: cellular anatomical entity (GO:0110165)
gene-LOC113800859	LOC113800859	LOC113800859	264	408	231	2380	116859	301	14	124	81	122	139	58	5.0533	7.77478	4.22417	43.1061	2028.13	5.54471	0.219851	2.21906	1.37481	2.32228	2.34763	1.10386	1.92837e-07	6.58363	up	--	--	Cellular Component: plasma membrane (GO:0005886);; Cellular Component: gap junction (GO:0005921);; Biological Process: ion transport (GO:0006811);; Cellular Component: integral component of membrane (GO:0016021);;	K22037|1.7e-120|der:6551474|K22037 innexin | (RefSeq) innexin inx2	--	--	--	Innexin	Innexin inx2 OS=Drosophila melanogaster OX=7227 GN=Inx2 PE=1 SV=1	P	Inorganic ion transport and metabolism	innexin inx2-like [Penaeus vannamei]	cellular component: cellular anatomical entity (GO:0110165);; biological process: localization (GO:0051179)
gene-LOC113800864	LOC113800864	LOC113800864	62	146	92	863	38547	98	0	46	41	26	44	34	1.27405	3.01169	1.83067	16.9881	727.649	1.96058	0	0.888875	0.741875	0.537106	0.80925	0.697307	3.75583e-06	6.50013	up	--	--	Cellular Component: plasma membrane (GO:0005886);; Cellular Component: gap junction (GO:0005921);; Biological Process: ion transport (GO:0006811);; Cellular Component: integral component of membrane (GO:0016021);;	K22037|2.4e-80|pmac:106716756|K22037 innexin | (RefSeq) innexin inx3	--	--	--	Innexin	Innexin inx3 OS=Drosophila melanogaster OX=7227 GN=Inx3 PE=1 SV=1	P	Inorganic ion transport and metabolism	innexin inx3-like [Penaeus vannamei]	cellular component: cellular anatomical entity (GO:0110165);; biological process: localization (GO:0051179)
gene-LOC113800860	LOC113800860	LOC113800860	191	315	292	1801	136533	351	33	131	126	181	173	94	3.31893	5.45348	4.86672	29.6285	2151.7	5.87057	0.488278	2.11922	1.94392	3.13742	2.65788	1.63687	1.2783e-06	6.29458	up	--	--	Cellular Component: plasma membrane (GO:0005886);; Cellular Component: gap junction (GO:0005921);; Biological Process: ion transport (GO:0006811);; Cellular Component: integral component of membrane (GO:0016021);;	K22037|1.3e-76|dpx:DAPPUDRAFT_56719|K22037 innexin | (RefSeq) hypothetical protein	--	--	--	Innexin	Innexin inx3 OS=Drosophila melanogaster OX=7227 GN=Inx3 PE=1 SV=1	P	Inorganic ion transport and metabolism	innexin inx3-like [Penaeus vannamei]	cellular component: cellular anatomical entity (GO:0110165);; biological process: localization (GO:0051179)
gene-LOC113800366	LOC113800366	LOC113800366	36	322	111	599	23148	134	2	18	54	56	11	14	0.519527	4.74278	1.56648	8.37862	310.666	1.89975	0.021704	0.249348	0.707195	0.822733	0.142611	0.207333	4.30535e-07	6.17948	up	[O]	Posttranslational modification, protein turnover, chaperones	Cellular Component: extracellular space (GO:0005615);; Cellular Component: integral component of membrane (GO:0016021);;	K14610|5.9e-69|lhu:105672359|K14610 solute carrier family 19 (thiamine transporter), member 2/3 | (RefSeq) thiamine transporter 2-like	--	[V]	Defense mechanisms	Serpin (serine protease inhibitor)	Serine protease inhibitor 88Ea OS=Drosophila melanogaster OX=7227 GN=Spn88Ea PE=2 SV=1	V	Defense mechanisms	serine protease inhibitor 88Ea-like [Penaeus vannamei]	cellular component: cellular anatomical entity (GO:0110165)
gene-LOC113799939	LOC113799939	LOC113799939	97	85	124	448	72551	144	15	78	111	125	96	53	1.59116	1.39489	1.95087	6.99598	1087.22	2.27958	0.206835	1.20343	1.62234	2.05173	1.40689	0.876834	1.57882e-05	6.0045	up	[O]	Posttranslational modification, protein turnover, chaperones	Cellular Component: extracellular space (GO:0005615);;	K13963|3.9e-44|biu:109577699|K13963 serpin B | (RefSeq) serpin B4-like	Amoebiasis (ko05146)	[V]	Defense mechanisms	Serpin (serine protease inhibitor)	Serine protease inhibitor 42Dd OS=Drosophila melanogaster OX=7227 GN=Spn42Dd PE=2 SV=1	V	Defense mechanisms	leukocyte elastase inhibitor-like [Penaeus vannamei]	cellular component: cellular anatomical entity (GO:0110165)
gene-LOC113828658	LOC113828658	LOC113828658	69	232	28	933	21859	146	24	21	14	30	15	35	1.04757	3.54046	0.40775	13.5579	304.396	2.15289	0.313628	0.3014	0.189787	0.448352	0.202363	0.532504	4.5581e-07	5.9828	up	[O]	Posttranslational modification, protein turnover, chaperones	Molecular Function: serine-type endopeptidase activity (GO:0004252);;	K01324|8.5e-66|zne:110835922|K01324 plasma kallikrein [EC:3.4.21.34] | (RefSeq) trypsin-1-like isoform X1	--	[E]	Amino acid transport and metabolism	Trypsin	Trypsin-1 OS=Astacus astacus OX=6715 PE=1 SV=1	O	Posttranslational modification, protein turnover, chaperones	trypsin-1-like [Penaeus vannamei]	biological process: metabolic process (GO:0008152);; molecular function: catalytic activity (GO:0003824)
gene-LOC113813063	LOC113813063	LOC113813063	112	134	89	445	31440	271	22	40	19	27	58	67	1.98157	2.36056	1.51454	7.49884	507.873	4.65349	0.331704	0.659078	0.301078	0.479771	0.904976	1.20457	1.73434e-06	5.76025	up	--	--	Cellular Component: integral component of membrane (GO:0016021);;	--	--	--	--	--	--	--	--	uncharacterized protein LOC113813063 [Penaeus vannamei]	cellular component: cellular anatomical entity (GO:0110165)
gene-LOC113805115	LOC113805115	LOC113805115	35	585	24	1022	73432	96	5	224	227	184	6	17	1.27024	21.1675	0.82925	35.1264	2418.85	3.35518	0.123882	7.59375	7.33537	6.65076	0.189959	0.599338	0.000458043	5.61352	up	--	--	--	--	--	--	--	--	--	--	--	uncharacterized protein LOC113805115 [Penaeus vannamei]	--
gene-LOC113826282	LOC113826282	LOC113826282	291	113	161	681	65817	286	48	69	64	102	181	122	10.2424	3.92887	5.42947	22.6387	2098.31	9.66817	1.41761	2.25156	2.00142	3.55306	5.62822	4.29811	1.44663e-05	5.50897	up	--	--	--	--	--	--	--	--	--	--	--	diacylglycerol kinase kappa-like [Penaeus vannamei]	--
gene-LOC113805141	LOC113805141	LOC113805141	161	2899	126	902	15383	400	0	19	34	47	46	283	2.37601	42.7876	2.01767	14.1051	228.872	6.27634	0	0.250292	0.493812	0.779114	0.672035	4.77495	0.000167764	4.76161	up	[G]	Carbohydrate transport and metabolism	Biological Process: cellular glucose homeostasis (GO:0001678);; Molecular Function: hexokinase activity (GO:0004396);; Molecular Function: ATP binding (GO:0005524);; Molecular Function: glucose binding (GO:0005536);; Biological Process: glycolytic process (GO:0006096);;	K00844|8.9e-176|der:6549781|K00844 hexokinase [EC:2.7.1.1] | (RefSeq) hexokinase type 2	Glycolysis / Gluconeogenesis (ko00010);; Fructose and mannose metabolism (ko00051);; Galactose metabolism (ko00052);; Starch and sucrose metabolism (ko00500);; Amino sugar and nucleotide sugar metabolism (ko00520);; Carbon metabolism (ko01200)	[G]	Carbohydrate transport and metabolism	Hexokinase	Hexokinase type 2 OS=Drosophila melanogaster OX=7227 GN=Hex-t2 PE=2 SV=4	G	Carbohydrate transport and metabolism	hexokinase type 2-like isoform X1 [Penaeus vannamei]	biological process: cellular process (GO:0009987);; biological process: biological regulation (GO:0065007);; biological process: metabolic process (GO:0008152);; molecular function: catalytic activity (GO:0003824);; molecular function: binding (GO:0005488)
gene-LOC113806624	LOC113806624	LOC113806624	8939	2239	5672	2304	74	6409	105	229	161	121	202	352	324.109	80.7295	196.954	78.937	2.4182	223.649	3.21639	7.76097	5.18409	4.36071	6.47772	12.8287	4.26289e-07	4.59107	up	--	--	Molecular Function: monooxygenase activity (GO:0004497);; Cellular Component: integral component of membrane (GO:0016021);;	--	--	--	--	--	--	I	Lipid transport and metabolism	uncharacterized protein LOC113806624 [Penaeus vannamei]	biological process: metabolic process (GO:0008152);; molecular function: catalytic activity (GO:0003824);; cellular component: cellular anatomical entity (GO:0110165)
gene-LOC113804544	LOC113804544	LOC113804544	18	199	37	176	7200	37	18	45	8	9	19	25	0.505902	5.57548	0.982055	4.69918	184.258	0.989252	0.421257	1.1665	0.187886	0.236092	0.473192	0.699916	0.000146412	4.56247	up	--	--	Molecular Function: growth factor activity (GO:0008083);; Cellular Component: membrane (GO:0016020);;	K16858|1.3e-10|tnl:113507309|K16858 vascular endothelial growth factor B | (RefSeq) balbiani ring protein 3-like isoform X1	--	--	--	--	--	T	Signal transduction mechanisms	balbiani ring protein 3-like [Penaeus vannamei]	biological process: cellular process (GO:0009987);; biological process: signaling (GO:0023052);; biological process: response to stimulus (GO:0050896);; biological process: biological regulation (GO:0065007);; molecular function: binding (GO:0005488);; molecular function: molecular function regulator (GO:0098772);; cellular component: cellular anatomical entity (GO:0110165)
gene-LOC113812037	LOC113812037	LOC113812037	38	99	37	243	9947	86	19	23	29	43	47	21	1.95191	5.10876	1.83937	11.9997	471.322	4.3307	0.843239	1.10847	1.34279	2.19228	2.13849	1.09998	7.0068e-05	4.54914	up	--	--	Molecular Function: insulin-like growth factor binding (GO:0005520);; Cellular Component: extracellular region (GO:0005576);;	--	--	--	--	Insulin-like growth factor binding protein	--	--	--	cysteine-rich motor neuron 1 protein-like [Penaeus vannamei]	molecular function: binding (GO:0005488);; cellular component: cellular anatomical entity (GO:0110165)
gene-LOC113825958	LOC113825958	LOC113825958	6	432	53	184	9980	34	57	29	35	0	24	4	0.123097	8.99971	1.04714	3.64035	189.547	0.667379	1.00515	0.568416	0.646435	0	0.431553	0.083893	0.00377919	4.49795	up	[O]	Posttranslational modification, protein turnover, chaperones	Cellular Component: extracellular space (GO:0005615);;	K04525|1.0e-49|myb:106725196|K04525 serpin A | (RefSeq) SERPINA9; serpin family A member 9	--	[V]	Defense mechanisms	Serpin (serine protease inhibitor)	Intracellular coagulation inhibitor 2 OS=Tachypleus tridentatus OX=6853 PE=1 SV=1	V	Defense mechanisms	leukocyte elastase inhibitor-like [Penaeus vannamei]	cellular component: cellular anatomical entity (GO:0110165)
gene-LOC113820234	LOC113820234	LOC113820234	31	87	46	343	8655	69	15	31	24	26	48	31	0.384478	1.11399	0.550632	4.18959	100.603	0.83032	0.149189	0.353632	0.257488	0.309668	0.551028	0.384341	6.77888e-05	4.45819	up	--	--	Cellular Component: integral component of membrane (GO:0016021);;	K06555|3.3e-07|gga:431584|K06555 CD180 antigen | (RefSeq) CD180; CD180 antigen	--	--	--	Leucine rich repeat	--	T	Signal transduction mechanisms	toll-like receptor 3 [Penaeus vannamei]	cellular component: cellular anatomical entity (GO:0110165)
gene-LOC113828564	LOC113828564	LOC113828564	144	199	300	504	30268	534	27	72	97	194	200	63	1.31867	1.82043	2.64262	4.37929	252.167	4.72184	0.205647	0.616274	0.786664	1.77545	1.62517	0.584395	5.11806e-05	4.45712	up	[O]	Posttranslational modification, protein turnover, chaperones	Molecular Function: serine-type endopeptidase activity (GO:0004252);;	K01362|5.1e-154|hst:105191948|K01362 ovochymase [EC:3.4.21.-] | (RefSeq) uncharacterized protein LOC105191948	--	[E]	Amino acid transport and metabolism	Trypsin	Phenoloxidase-activating factor 2 OS=Holotrichia diomphalia OX=33394 GN=PPAF2 PE=1 SV=1	O	Posttranslational modification, protein turnover, chaperones	LOW QUALITY PROTEIN: uncharacterized protein LOC113828564 [Penaeus vannamei]	biological process: metabolic process (GO:0008152);; molecular function: catalytic activity (GO:0003824)
NewGene_12274	--	--	65	216	38	202	11482	62	17	21	26	37	72	65	4.42041	14.6401	2.45993	13.0162	710.088	4.07675	0.977258	1.28528	1.56053	2.5167	4.35815	4.41955	0.000144255	4.40932	up	--	--	--	--	--	--	--	Protein of unknown function (DUF3254)	--	--	--	anti-lipopolysaccharide factor [Penaeus vannamei]	--
gene-LOC113809352	LOC113809352	LOC113809352	142	341	86	314	15498	154	29	28	38	38	93	104	7.10386	17.0478	4.13766	14.9207	705.475	7.45357	1.21238	1.29275	1.67454	1.9019	4.13844	5.22608	4.59758e-05	4.38895	up	--	--	--	--	--	--	--	Single domain von Willebrand factor type C	--	--	--	venom toxin OcyC11-like [Penaeus vannamei]	--
gene-LOC113813557	LOC113813557	LOC113813557	284	719	193	131	8729	202	2	61	53	28	102	25	7.06589	17.8294	4.58987	3.06492	197.055	4.83813	0.042452	1.41982	1.164	0.683764	2.24761	0.619082	6.24949e-06	4.35163	up	[CI]	Energy production and conversion;; Lipid transport and metabolism	Molecular Function: heme binding (GO:0020037);; Molecular Function: metal ion binding (GO:0046872);;	K23490|2.0e-27|dpa:109538542|K23490 cytochrome b5 | (RefSeq) cytochrome b5-like	--	[C]	Energy production and conversion	Cytochrome b5-like Heme/Steroid binding domain	Cytochrome b5 OS=Drosophila melanogaster OX=7227 GN=Cyt-b5 PE=2 SV=1	C	Energy production and conversion	cytochrome b5-like [Penaeus vannamei]	molecular function: binding (GO:0005488)
gene-LOC113805200	LOC113805200	LOC113805200	3849	8885	1950	1406	4112	4214	149	174	220	180	97	403	67.6962	155.415	32.84	23.3605	65.4719	71.3347	2.22597	2.85212	3.43403	3.15333	1.50854	7.14116	6.01968e-12	4.25614	up	--	--	--	--	--	--	--	--	--	--	--	uncharacterized protein LOC113805200 [Penaeus vannamei]	--
gene-LOC113822783	LOC113822783	LOC113822783	90	78	77	127	7047	85	15	11	5	67	50	25	1.43543	1.23992	1.17275	1.92252	102.712	1.30624	0.201372	0.155382	0.064341	1.06846	0.707899	0.402968	0.000130924	4.25068	up	--	--	Molecular Function: protein binding (GO:0005515);;	K20053|4.2e-09|lak:106178511|K20053 very low-density lipoprotein receptor | (RefSeq) low-density lipoprotein receptor	--	[T]	Signal transduction mechanisms	Low-density lipoprotein receptor domain class A	--	G	Carbohydrate transport and metabolism	very low-density lipoprotein receptor-like [Penaeus vannamei]	molecular function: binding (GO:0005488)
gene-LOC113824294	LOC113824294	--	160	100	53	669	13002	166	33	31	19	57	86	90	2.41092	1.48954	0.765443	9.53634	177.759	2.40291	0.416494	0.424516	0.245335	0.851471	1.14036	1.35923	0.000100807	4.23718	up	--	--	--	--	--	--	--	--	--	--	--	--	--
gene-LOC113800108	LOC113800108	LOC113800108	60	371	49	102	11952	77	22	37	47	46	98	41	2.99205	18.615	2.36097	4.8467	546.746	3.73001	0.935499	1.73778	2.08375	2.28884	4.38701	2.07025	0.000263694	4.20503	up	--	--	--	--	--	--	--	--	--	--	--	uncharacterized protein LOC113800108 [Penaeus vannamei]	--
gene-LOC113826078	LOC113826078	LOC113826078	51	45	78	156	20901	87	104	58	95	53	22	40	1.48969	1.32462	2.20358	4.36969	562.913	2.4779	2.62279	1.6015	2.50519	1.5706	0.571326	1.18144	0.00283506	4.18716	up	--	--	--	--	--	--	--	--	--	--	--	proline-rich protein 2-like [Penaeus vannamei]	--
gene-LOC113825956	LOC113825956	LOC113825956	112	909	375	1357	36108	314	177	152	119	135	90	124	1.57461	12.8021	5.08655	18.1483	462.906	4.27302	2.13043	2.00803	1.48815	1.89223	1.12488	1.76758	0.000111779	4.18714	up	[O]	Posttranslational modification, protein turnover, chaperones	Cellular Component: extracellular space (GO:0005615);;	K13965|9.5e-51|lav:100672498|K13965 serpin B8 | (RefSeq) serpin B8-like	--	[V]	Defense mechanisms	Serpin (serine protease inhibitor)	Intracellular coagulation inhibitor 2 OS=Tachypleus tridentatus OX=6853 PE=1 SV=1	V	Defense mechanisms	leukocyte elastase inhibitor-like [Penaeus vannamei]	cellular component: cellular anatomical entity (GO:0110165)
NewGene_3129	--	--	261	97	191	3120	57488	230	255	399	234	136	74	131	4.7567	1.75179	3.33036	53.8518	950.767	4.0286	3.96322	6.81162	3.79367	2.46122	1.1943	2.39906	0.00161433	4.15346	up	--	--	Molecular Function: GTPase activity (GO:0003924);; Molecular Function: structural constituent of cytoskeleton (GO:0005200);; Molecular Function: GTP binding (GO:0005525);; Cellular Component: cytoplasm (GO:0005737);; Cellular Component: microtubule (GO:0005874);; Biological Process: microtubule-based process (GO:0007017);;	K07374|8.51e-194|tng:GSTEN00002827G001|K07374 tubulin alpha | (RefSeq) unnamed protein product	Phagosome (ko04145);; Apoptosis (ko04210);; Tight junction (ko04530);; Gap junction (ko04540)	[Z]	Cytoskeleton	Tubulin C-terminal domain	Tubulin alpha-3 chain OS=Homarus americanus OX=6706 PE=2 SV=1	Z	Cytoskeleton	putative tubulin alpha-3 chain-like [Penaeus vannamei]	molecular function: catalytic activity (GO:0003824);; molecular function: structural molecule activity (GO:0005198);; molecular function: binding (GO:0005488);; cellular component: cellular anatomical entity (GO:0110165);; cellular component: intracellular (GO:0005622);; biological process: cellular process (GO:0009987)
NewGene_10292	--	--	41	920	70	96	70	102	13	5	7	37	4	14	0.863327	19.4043	1.40619	1.90866	1.33532	2.07868	0.225125	0.096468	0.122703	0.771288	0.056477	0.295011	7.68574e-05	4.13687	up	--	--	--	--	--	--	--	--	--	--	--	--	--
gene-LOC113808337	LOC113808337	LOC113808337	3427	6371	2580	27195	140932	3940	504	549	975	1714	552	1407	47.9608	95.5243	37.1574	353.327	1864.14	57.1007	5.872	7.26222	12.1312	24.4329	6.74627	19.2001	2.19485e-07	4.1142	up	[G]	Carbohydrate transport and metabolism	Molecular Function: fructose-bisphosphate aldolase activity (GO:0004332);; Biological Process: glycolytic process (GO:0006096);;	K01623|1.4e-168|mde:101896342|K01623 fructose-bisphosphate aldolase, class I [EC:4.1.2.13] | (RefSeq) fructose-bisphosphate aldolase isoform X3	Glycolysis / Gluconeogenesis (ko00010);; Pentose phosphate pathway (ko00030);; Fructose and mannose metabolism (ko00051);; Carbon metabolism (ko01200);; Biosynthesis of amino acids (ko01230)	[G]	Carbohydrate transport and metabolism	Fructose-bisphosphate aldolase class-I	Fructose-bisphosphate aldolase OS=Drosophila melanogaster OX=7227 GN=Ald1 PE=1 SV=5	G	Carbohydrate transport and metabolism	fructose-bisphosphate aldolase-like isoform X1 [Penaeus vannamei]	molecular function: catalytic activity (GO:0003824);; biological process: metabolic process (GO:0008152);; biological process: cellular process (GO:0009987)
gene-LOC113816189	LOC113816189	LOC113816189	2531	2414	1227	1153	479	1794	56	10	22	14	227	273	16.9259	16.0544	7.85403	7.28194	2.89821	11.542	0.315133	0.06253	0.128847	0.091564	1.34045	1.83901	2.80239e-05	4.08744	up	--	--	Molecular Function: protein binding (GO:0005515);;	K07189|2.4e-52|aga:AgaP_AGAP006052|K07189 protein phosphatase 1 regulatory subunit 3A/B/C/D/E | (RefSeq) AGAP006052-PA	--	[OT]	Posttranslational modification, protein turnover, chaperones;; Signal transduction mechanisms	Carbohydrate/starch-binding module (family 21)	Glycogen-binding subunit 76A OS=Drosophila melanogaster OX=7227 GN=Gbs-76A PE=1 SV=1	--	--	uncharacterized protein LOC113816189 [Penaeus vannamei]	molecular function: binding (GO:0005488)
gene-LOC113802496	LOC113802496	LOC113802496	36	44	76	286	6780	260	0	45	19	49	85	23	0.829786	0.99614	1.67325	6.24815	142.288	5.79181	0	0.957381	0.388172	1.12337	1.73061	0.533027	0.00090872	4.05258	up	[O]	Posttranslational modification, protein turnover, chaperones	Molecular Function: serine-type endopeptidase activity (GO:0004252);;	K23440|7.1e-55|mpha:105829329|K23440 serine protease 56 [EC:3.4.21.-] | (RefSeq) phenoloxidase-activating factor 2-like	--	[E]	Amino acid transport and metabolism	Trypsin	Phenoloxidase-activating factor 2 OS=Holotrichia diomphalia OX=33394 GN=PPAF2 PE=1 SV=1	E	Amino acid transport and metabolism	phenoloxidase-activating factor 2-like [Penaeus vannamei]	biological process: metabolic process (GO:0008152);; molecular function: catalytic activity (GO:0003824)
gene-LOC113816318	LOC113816318	LOC113816318	29	71	53	244	2814	86	4	14	10	29	36	10	0.888559	2.18168	1.55762	7.15051	79.233	2.56224	0.104856	0.402407	0.27573	0.883353	0.984755	0.310669	9.77257e-06	4.03512	up	--	--	Cellular Component: integral component of membrane (GO:0016021);;	--	--	--	--	--	--	--	--	uncharacterized protein LOC113816318 [Penaeus vannamei]	cellular component: cellular anatomical entity (GO:0110165)
gene-LOC113805453	LOC113805453	LOC113805453	242	939	286	315	730	432	9	6	21	28	6	103	6.43113	24.8448	7.28797	7.92142	17.5902	11.0657	0.2014	0.143246	0.483993	0.728114	0.141683	2.73937	3.24289e-07	4.01686	up	--	--	--	--	--	--	--	--	--	--	--	uncharacterized protein LOC113805453 [Penaeus vannamei]	--
gene-LOC113813376	LOC113813376	LOC113813376	61	33	28	622	10216	53	46	73	65	22	24	25	1.14571	0.608113	0.500995	11.2043	176.3	0.964783	0.743595	1.29507	1.09762	0.406308	0.393873	0.463136	0.0015443	4.00977	up	--	--	Molecular Function: GTPase activity (GO:0003924);; Molecular Function: structural constituent of cytoskeleton (GO:0005200);; Molecular Function: GTP binding (GO:0005525);; Cellular Component: cytoplasm (GO:0005737);; Cellular Component: microtubule (GO:0005874);; Biological Process: microtubule-based process (GO:0007017);;	K07374|8.8e-252|sanh:107659977|K07374 tubulin alpha | (RefSeq) tubulin alpha chain-like	Phagosome (ko04145);; Apoptosis (ko04210);; Tight junction (ko04530);; Gap junction (ko04540)	[Z]	Cytoskeleton	Tubulin/FtsZ family, GTPase domain	Tubulin alpha chain OS=Lepidoglyphus destructor OX=36936 PE=1 SV=2	Z	Cytoskeleton	tubulin alpha-1A chain-like [Penaeus vannamei]	molecular function: catalytic activity (GO:0003824);; molecular function: structural molecule activity (GO:0005198);; molecular function: binding (GO:0005488);; cellular component: cellular anatomical entity (GO:0110165);; cellular component: intracellular (GO:0005622);; biological process: cellular process (GO:0009987)
gene-LOC113811248	LOC113811248	LOC113811248	24	81	35	215	4777	55	20	12	24	43	18	20	0.250507	0.843292	0.348754	2.1249	45.3241	0.552413	0.173578	0.117079	0.22083	0.439638	0.162661	0.202619	0.000219925	3.96596	up	--	--	Molecular Function: protein-glutamine gamma-glutamyltransferase activity (GO:0003810);; Biological Process: peptide cross-linking (GO:0018149);;	K05619|2.2e-234|zne:110831458|K05619 transglutaminase 1 [EC:2.3.2.13] | (RefSeq) annulin	--	--	--	Transglutaminase family	Annulin OS=Schistocerca americana OX=7009 PE=2 SV=1	S	Function unknown	annulin-like isoform X1 [Penaeus vannamei]	molecular function: catalytic activity (GO:0003824);; biological process: metabolic process (GO:0008152);; biological process: cellular process (GO:0009987)
gene-LOC113800109	LOC113800109	LOC113800109	40	397	65	62	9143	46	22	18	59	65	80	37	1.8427	18.491	2.88366	2.70627	400.509	2.12653	0.871199	0.7798	2.42717	3.008	3.28987	1.72205	0.00077772	3.93384	up	--	--	--	--	--	--	--	--	--	--	--	uncharacterized protein LOC113800109 isoform X1 [Penaeus vannamei]	--
gene-LOC113800278	LOC113800278	LOC113800278	4314	16669	1821	2116	4237	4046	213	451	465	453	446	306	35.713	137.208	14.4322	16.5392	31.7266	32.2273	1.49638	3.48506	3.42041	3.73304	3.2692	2.54684	4.44387e-09	3.90544	up	--	--	--	--	--	--	--	--	Protein pinocchio OS=Drosophila melanogaster OX=7227 GN=Pino PE=2 SV=1	--	--	uncharacterized protein LOC113800278 isoform X3 [Penaeus vannamei]	--
NewGene_3200	--	--	1508	1225	605	469	74	415	13	25	42	97	144	47	19.953	16.356	7.66417	5.85333	0.874665	5.27734	0.140765	0.292169	0.484287	1.27046	1.68859	0.607667	4.45813e-06	3.88075	up	--	--	Cellular Component: integral component of membrane (GO:0016021);; Biological Process: transmembrane transport (GO:0055085);;	K14353|2.46e-145|clec:106673242|K14353 solute carrier organic anion transporter family, member 3A | (RefSeq) solute carrier organic anion transporter family member 3A1-like	--	[Q]	Secondary metabolites biosynthesis, transport and catabolism	Organic Anion Transporter Polypeptide (OATP) family	Solute carrier organic anion transporter family member 74D OS=Drosophila melanogaster OX=7227 GN=Oatp74D PE=2 SV=2	Q	Secondary metabolites biosynthesis, transport and catabolism	Solute carrier organic anion transporter family member 3A1 [Penaeus vannamei]	cellular component: cellular anatomical entity (GO:0110165);; biological process: cellular process (GO:0009987);; biological process: localization (GO:0051179)
NewGene_4139	--	--	369	2153	47	28	57	264	9	8	47	140	54	13	9.71875	56.406	1.16187	0.688283	1.34799	6.67225	0.185044	0.181496	1.08691	3.65416	1.23976	0.332759	0.00187489	3.84669	up	--	--	--	--	--	--	--	--	--	--	--	--	--
gene-LOC113820463	LOC113820463	LOC113820463	91	214	93	848	28568	175	69	226	193	185	185	49	0.754819	1.76961	0.736305	6.67385	215.391	1.39949	0.483787	1.75539	1.42273	1.52887	1.36392	0.403711	0.002035	3.77422	up	[Q]	Secondary metabolites biosynthesis, transport and catabolism	Biological Process: cell adhesion (GO:0007155);; Biological Process: integrin-mediated signaling pathway (GO:0007229);; Cellular Component: integrin complex (GO:0008305);;	K06483|1.8e-90|zne:110835429|K06483 integrin alpha 4 | (RefSeq) integrin alpha-PS3-like isoform X1	ECM-receptor interaction (ko04512)	[W]	Extracellular structures	FG-GAP repeat	Integrin alpha-PS4 OS=Drosophila melanogaster OX=7227 GN=ItgaPS4 PE=1 SV=2	W	Extracellular structures	integrin alpha-PS3-like [Penaeus vannamei]	biological process: cellular process (GO:0009987);; biological process: biological adhesion (GO:0022610);; biological process: signaling (GO:0023052);; biological process: response to stimulus (GO:0050896);; biological process: biological regulation (GO:0065007);; cellular component: protein-containing complex (GO:0032991);; cellular component: cellular anatomical entity (GO:0110165)
NewGene_11279	--	--	9	108	80	133	16384	43	54	70	83	122	42	102	0.114185	1.47296	1.03607	1.73409	204.742	0.552777	0.619652	0.900255	1.01651	1.66532	0.50006	1.40585	0.00640123	3.75956	up	--	--	--	--	--	--	--	--	--	--	--	--	--
NewGene_5725	--	--	304	291	187	235	106	521	34	6	14	48	0	5	6.79118	6.45886	3.98939	4.95407	2.12737	11.2148	0.642259	0.114925	0.274968	1.05654	0	0.10991	0.000277879	3.72973	up	--	--	--	--	--	--	--	--	--	--	--	--	--
gene-LOC113800363	LOC113800363	LOC113800363	140	1204	134	742	49748	288	175	77	94	174	806	284	5.47253	46.9928	5.01285	27.5035	1768.77	10.8613	5.83157	2.82197	3.25065	6.79973	28.0463	11.2052	0.0039588	3.72082	up	--	--	--	--	--	--	--	Protein of unknown function (DUF3254)	Anti-lipopolysaccharide factor OS=Scylla serrata OX=6761 PE=1 SV=1	--	--	anti-lipopolysaccharide factor-like [Penaeus vannamei]	--
gene-LOC113818168	LOC113818168	LOC113818168	106	83	41	231	6332	83	13	42	54	45	25	54	1.69899	1.07638	0.514821	3.49707	92.1803	1.27502	0.134751	0.620893	0.630579	0.708662	0.345314	0.708757	0.000249212	3.71044	up	--	--	--	--	--	--	--	--	--	--	--	uncharacterized protein LOC113818168 [Penaeus vannamei]	--
gene-LOC113810045	LOC113810045	LOC113810045	12	99	30	149	5699	49	27	9	20	22	55	47	0.40705	3.62704	1.0345	5.18754	190.428	1.71597	0.841573	0.28993	0.635718	0.78008	1.78495	1.72724	0.00235816	3.70309	up	--	--	--	--	--	--	--	Protein of unknown function (DUF3254)	--	--	--	anti-lipopolysaccharide factor-like, partial [Penaeus vannamei]	--
gene-LOC113814470	LOC113814470	LOC113814470	162	237	171	852	92628	269	412	616	586	499	242	310	1.52862	2.21994	1.5424	7.60225	792.153	2.44321	3.30852	5.43537	4.91999	4.69758	2.02109	2.94474	0.00953218	3.66376	up	[O]	Posttranslational modification, protein turnover, chaperones	Cellular Component: integral component of membrane (GO:0016021);;	--	--	[OR]	Posttranslational modification, protein turnover, chaperones;; General function prediction only	Peptidase family M28	--	O	Posttranslational modification, protein turnover, chaperones	uncharacterized protein LOC113814470 [Penaeus vannamei]	cellular component: cellular anatomical entity (GO:0110165)
gene-LOC113822611	LOC113822611	LOC113822611	105	103	123	473	21603	134	88	155	159	239	40	45	0.801315	0.78422	0.897208	3.42779	150.007	0.989193	0.570472	1.1079	1.08007	1.81997	0.268516	0.341655	0.00368295	3.61795	up	[R]	General function prediction only	Molecular Function: GTPase activity (GO:0003924);; Molecular Function: GTP binding (GO:0005525);;	K07883|2.6e-60|dpte:113794431|K07883 Ras-related protein Rab-3C | (RefSeq) ras-related protein Rab-3	--	[U]	Intracellular trafficking, secretion, and vesicular transport	Ras family	Ras-related protein Rab-3 OS=Drosophila melanogaster OX=7227 GN=Rab3 PE=1 SV=1	U	Intracellular trafficking, secretion, and vesicular transport	ras-related protein Rab-3-like [Penaeus vannamei]	molecular function: catalytic activity (GO:0003824);; molecular function: binding (GO:0005488)
gene-LOC113823512	LOC113823512	LOC113823512	44	365	79	97	11043	83	40	52	55	84	111	68	2.10314	17.5011	3.62528	4.39792	482.12	3.82219	1.63613	2.32025	2.32806	4.01197	4.74229	3.29139	0.00170681	3.58275	up	--	--	--	--	--	--	--	--	--	--	--	uncharacterized protein LOC113823512 [Penaeus vannamei]	--
gene-LOC113826677	LOC113826677	LOC113826677	41	20	43	492	10949	21	31	85	123	88	33	43	0.511261	0.245822	0.508812	5.81487	124.044	0.246238	0.325537	0.987569	1.36806	1.09044	0.359205	0.531	0.0073091	3.57352	up	--	--	Molecular Function: GTPase activity (GO:0003924);; Molecular Function: structural constituent of cytoskeleton (GO:0005200);; Molecular Function: GTP binding (GO:0005525);; Cellular Component: microtubule (GO:0005874);; Biological Process: microtubule-based process (GO:0007017);;	K07375|1.1e-221|dpx:DAPPUDRAFT_302845|K07375 tubulin beta | (RefSeq) hypothetical protein	Phagosome (ko04145)	[Z]	Cytoskeleton	Tubulin/FtsZ family, GTPase domain	Tubulin beta-1 chain OS=Homarus americanus OX=6706 PE=2 SV=1	Z	Cytoskeleton	tubulin beta chain-like [Penaeus vannamei]	molecular function: catalytic activity (GO:0003824);; molecular function: structural molecule activity (GO:0005198);; molecular function: binding (GO:0005488);; cellular component: intracellular (GO:0005622);; cellular component: cellular anatomical entity (GO:0110165);; biological process: cellular process (GO:0009987)
gene-LOC113803655	LOC113803655	--	2801	2269	1157	1089	155	819	94	76	137	226	218	83	34.3739	27.6956	13.5978	12.631	1.71189	9.66962	0.976204	0.866861	1.49186	2.7603	2.37157	1.01526	6.51478e-06	3.50148	up	--	--	--	--	--	--	--	--	--	--	--	--	--
gene-LOC113803873	LOC113803873	LOC113803873	415	456	326	1188	25492	454	61	50	108	456	268	266	13.9105	15.1904	10.4477	37.6534	774.454	14.6545	1.71597	1.54856	3.21127	15.2356	7.94842	8.97599	0.000411893	3.49902	up	--	--	Molecular Function: molecular_function (GO:0003674);; Molecular Function: enzyme inhibitor activity (GO:0004857);; Molecular Function: endopeptidase inhibitor activity (GO:0004866);; Molecular Function: serine-type endopeptidase inhibitor activity (GO:0004867);; Molecular Function: binding (GO:0005488);; Molecular Function: protein binding (GO:0005515);; Cellular Component: cellular_component (GO…	K24354|3.2e-06|dya:Dyak_GE19332|K24354 SPARC-related modular calcium-binding protein | (RefSeq) uncharacterized protein, isoform A	--	[R]	General function prediction only	Kazal-type serine protease inhibitor domain	--	S	Function unknown	LOW QUALITY PROTEIN: ovoinhibitor-like [Penaeus vannamei]	biological process: biological regulation (GO:0065007);; molecular function: molecular function regulator (GO:0098772);; molecular function: binding (GO:0005488);; cellular component: cellular anatomical entity (GO:0110165);; cellular component: intracellular (GO:0005622);; biological process: response to stimulus (GO:0050896);; cellular component: protein-containing complex (GO:0032991)
gene-LOC113825950	LOC113825950	LOC113825950	49	496	93	244	4439	311	59	37	38	23	49	22	1.57119	15.8152	2.84841	7.38201	129.064	9.58607	1.58764	1.10305	1.07836	0.722112	1.38843	0.696339	8.98273e-05	3.44759	up	--	--	--	--	--	--	--	--	--	--	--	uncharacterized protein LOC113825950 [Penaeus vannamei]	--
gene-LOC113807301	LOC113807301	LOC113807301	24	61	27	162	6123	76	34	60	36	61	22	20	0.098077	0.252563	0.106699	0.641523	23.2283	0.302795	0.12038	0.231816	0.130917	0.251734	0.081422	0.0821	0.00375424	3.43032	up	[Q]	Secondary metabolites biosynthesis, transport and catabolism	Biological Process: cell adhesion (GO:0007155);; Biological Process: integrin-mediated signaling pathway (GO:0007229);; Cellular Component: integrin complex (GO:0008305);;	K06583|1.2e-243|dpx:DAPPUDRAFT_60396|K06583 integrin alpha 7 | (RefSeq) hypothetical protein	ECM-receptor interaction (ko04512)	[W]	Extracellular structures	Integrin alpha	Integrin alpha-PS1 OS=Drosophila melanogaster OX=7227 GN=mew PE=1 SV=2	W	Extracellular structures	LOW QUALITY PROTEIN: integrin alpha-PS1-like [Penaeus vannamei]	biological process: cellular process (GO:0009987);; biological process: biological adhesion (GO:0022610);; biological process: signaling (GO:0023052);; biological process: response to stimulus (GO:0050896);; biological process: biological regulation (GO:0065007);; cellular component: protein-containing complex (GO:0032991);; cellular component: cellular anatomical entity (GO:0110165)
gene-LOC113806935	LOC113806935	LOC113806935	35	79	39	457	4068	83	29	28	43	50	23	24	0.928172	2.11179	1.00971	11.7285	100.034	2.1596	0.651506	0.702198	1.03409	1.34871	0.544704	0.644156	0.000483321	3.42581	up	--	--	Molecular Function: protein binding (GO:0005515);;	--	--	--	--	Low-density lipoprotein receptor domain class A	--	--	--	uncharacterized protein LOC113806935 [Penaeus vannamei]	molecular function: binding (GO:0005488)
NewGene_12180	--	--	361	352	125	120	36	158	13	21	17	33	27	10	7.3345	7.11244	2.42197	2.29175	0.652972	3.09119	0.215544	0.393224	0.299103	0.656692	0.476987	0.202305	4.30899e-06	3.42023	up	--	--	--	--	--	--	--	--	--	--	--	--	--
gene-LOC113822781	LOC113822781	LOC113822781	232	378	202	234	67	357	14	14	26	29	40	26	3.97041	6.42828	3.31048	3.78659	1.02722	5.88382	0.200681	0.217267	0.388379	0.489499	0.59378	0.439897	1.63084e-08	3.40592	up	[F]	Nucleotide transport and metabolism	Molecular Function: nucleoside diphosphate kinase activity (GO:0004550);; Biological Process: GTP biosynthetic process (GO:0006183);; Biological Process: UTP biosynthetic process (GO:0006228);; Biological Process: CTP biosynthetic process (GO:0006241);;	K20790|6.0e-59|pdam:113673458|K20790 nucleoside diphosphate kinase homolog 5 | (RefSeq) nucleoside diphosphate kinase homolog 5-like	--	[F]	Nucleotide transport and metabolism	Nucleoside diphosphate kinase	Thioredoxin domain-containing protein 3 homolog OS=Heliocidaris crassispina OX=1043166 GN=NME8 PE=1 SV=1	F	Nucleotide transport and metabolism	nucleoside diphosphate kinase homolog 5-like [Penaeus vannamei]	biological process: metabolic process (GO:0008152);; biological process: cellular process (GO:0009987);; molecular function: catalytic activity (GO:0003824)
NewGene_4057	--	--	254	260	197	542	20956	251	54	112	127	217	292	148	3.65007	3.71661	2.71344	7.38579	273.583	3.48176	0.661354	1.50312	1.61966	3.11707	3.73187	2.13948	0.00102771	3.39877	up	--	--	Biological Process: cell adhesion (GO:0007155);; Biological Process: integrin-mediated signaling pathway (GO:0007229);; Cellular Component: integral component of membrane (GO:0016021);;	K05719|9.43e-46|ags:114124922|K05719 integrin beta 1 | (RefSeq) integrin beta-PS	Phagosome (ko04145);; ECM-receptor interaction (ko04512)	[TW]	Signal transduction mechanisms;; Extracellular structures	Integrin beta cytoplasmic domain	Integrin beta pat-3 OS=Caenorhabditis elegans OX=6239 GN=pat-3 PE=1 SV=1	--	--	integrin beta subunit [Penaeus vannamei]	biological process: cellular process (GO:0009987);; biological process: biological adhesion (GO:0022610);; biological process: signaling (GO:0023052);; biological process: response to stimulus (GO:0050896);; biological process: biological regulation (GO:0065007);; cellular component: cellular anatomical entity (GO:0110165)
gene-LOC113818648	LOC113818648	LOC113818648	31	387	74	151	2483	95	10	22	10	34	88	15	0.542339	6.78597	1.23743	2.51609	39.6696	1.61126	0.143509	0.361528	0.155904	0.584393	1.37706	0.260577	0.000175592	3.38526	up	--	--	Molecular Function: G protein-coupled peptide receptor activity (GO:0008528);; Cellular Component: integral component of membrane (GO:0016021);;	--	--	--	--	Serpentine type 7TM GPCR chemoreceptor Srw	--	T	Signal transduction mechanisms	uncharacterized protein LOC113818648 [Penaeus vannamei]	biological process: cellular process (GO:0009987);; biological process: signaling (GO:0023052);; biological process: response to stimulus (GO:0050896);; biological process: biological regulation (GO:0065007);; molecular function: molecular transducer activity (GO:0060089);; cellular component: cellular anatomical entity (GO:0110165)
gene-LOC113809605	LOC113809605	LOC113809605	110	395	74	62	100	151	0	12	10	18	24	34	2.65008	9.49503	1.70181	1.40066	2.17089	3.50088	0	0.257719	0.202361	0.412235	0.49858	0.82845	5.03301e-05	3.38494	up	--	--	Molecular Function: magnesium ion binding (GO:0000287);; Molecular Function: ATP binding (GO:0005524);; Biological Process: inositol trisphosphate metabolic process (GO:0032957);; Molecular Function: inositol tetrakisphosphate 1-kinase activity (GO:0047325);; Molecular Function: inositol-1,3,4-trisphosphate 6-kinase activity (GO:0052725);; Molecular Function: inositol-1,3,4-trisphosphate 5-kinase…	K00913|2.0e-76|zne:110837839|K00913 inositol-1,3,4-trisphosphate 5/6-kinase / inositol-tetrakisphosphate 1-kinase [EC:2.7.1.159 2.7.1.134] | (RefSeq) uncharacterized protein LOC110837839	Inositol phosphate metabolism (ko00562);; Phosphatidylinositol signaling system (ko04070)	--	--	Inositol 1,3,4-trisphosphate 5/6-kinase ATP-grasp domain	--	F	Nucleotide transport and metabolism	LOW QUALITY PROTEIN: inositol-tetrakisphosphate 1-kinase-like [Penaeus vannamei]	molecular function: binding (GO:0005488);; biological process: metabolic process (GO:0008152);; biological process: cellular process (GO:0009987);; molecular function: catalytic activity (GO:0003824)
gene-LOC113830506	LOC113830506	LOC113830506	35	25	44	283	6375	88	48	49	55	37	26	33	0.741436	0.518552	0.89693	5.69956	123.007	1.80051	0.863978	0.957143	1.03172	0.774504	0.488988	0.702213	0.00404235	3.36376	up	--	--	Molecular Function: metal ion binding (GO:0046872);;	K09542|3.6e-16|ame:410857|K09542 crystallin, alpha B | (RefSeq) protein lethal(2)essential for life	Protein processing in endoplasmic reticulum (ko04141);; Longevity regulating pathway - multiple species (ko04213)	[O]	Posttranslational modification, protein turnover, chaperones	Hsp20/alpha crystallin family	Heat shock protein 27 OS=Drosophila melanogaster OX=7227 GN=Hsp27 PE=1 SV=2	T	Signal transduction mechanisms	protein lethal(2)essential for life-like [Penaeus vannamei]	molecular function: binding (GO:0005488)
gene-LOC113827090	LOC113827090	LOC113827090	389	403	250	599	18959	733	64	129	162	194	303	130	3.68306	3.79676	2.27186	5.36461	162.89	6.69024	0.510797	1.14385	1.36108	1.83367	2.54203	1.24237	0.000124163	3.35463	up	--	--	Molecular Function: oxidoreductase activity (GO:0016491);; Molecular Function: metal ion binding (GO:0046872);;	K00505|1.4e-139|dme:Dmel_CG42640|K00505 tyrosinase [EC:1.14.18.1] | (RefSeq) PPO3; prophenoloxidase 3	Tyrosine metabolism (ko00350)	--	--	Hemocyanin, ig-like domain	Phenoloxidase 3 OS=Drosophila melanogaster OX=7227 GN=PPO3 PE=1 SV=1	E	Amino acid transport and metabolism	phenoloxidase 3-like [Penaeus vannamei]	molecular function: catalytic activity (GO:0003824);; molecular function: binding (GO:0005488)
gene-LOC113802877	LOC113802877	LOC113802877	64	34	51	69	1086	33	3	6	9	43	16	0	0.677656	0.356178	0.518401	0.691629	10.51	0.332703	0.026591	0.058092	0.081253	0.452852	0.147892	0	0.000857599	3.33927	up	[Q]	Secondary metabolites biosynthesis, transport and catabolism	Biological Process: cell adhesion (GO:0007155);; Biological Process: integrin-mediated signaling pathway (GO:0007229);; Cellular Component: integrin complex (GO:0008305);;	K06584|4.3e-56|aplc:110976180|K06584 integrin alpha 8 | (RefSeq) integrin alpha-8-like	ECM-receptor interaction (ko04512)	[W]	Extracellular structures	Integrin alpha	Integrin alpha pat-2 OS=Caenorhabditis briggsae OX=6238 GN=pat-2 PE=3 SV=2	W	Extracellular structures	LOW QUALITY PROTEIN: integrin alpha-V-like [Penaeus vannamei]	biological process: cellular process (GO:0009987);; biological process: biological adhesion (GO:0022610);; biological process: signaling (GO:0023052);; biological process: response to stimulus (GO:0050896);; biological process: biological regulation (GO:0065007);; cellular component: protein-containing complex (GO:0032991);; cellular component: cellular anatomical entity (GO:0110165)
gene-LOC113807061	LOC113807061	LOC113807061	13006	39655	2497	521	408	8297	768	471	1337	3457	1633	116	195.855	593.877	36.0037	7.40318	5.56152	120.252	9.83278	6.62844	17.8963	51.872	21.7962	1.75849	0.00720131	3.33875	up	[G]	Carbohydrate transport and metabolism	Cellular Component: integral component of membrane (GO:0016021);; Molecular Function: transmembrane transporter activity (GO:0022857);;	K08193|7.8e-89|hst:105181350|K08193 MFS transporter, ACS family, solute carrier family 17 (sodium-dependent inorganic phosphate cotransporter), other | (RefSeq) putative inorganic phosphate cotransporter isoform X2	--	[G]	Carbohydrate transport and metabolism	Major Facilitator Superfamily	Putative inorganic phosphate cotransporter OS=Drosophila melanogaster OX=7227 GN=Picot PE=2 SV=1	G	Carbohydrate transport and metabolism	sialin-like [Penaeus vannamei]	cellular component: cellular anatomical entity (GO:0110165);; molecular function: transporter activity (GO:0005215)
gene-LOC113826501	LOC113826501	LOC113826501	63	50	42	64	1535	38	0	17	7	24	36	13	1.71131	1.36433	1.09389	1.63513	38.6769	0.991244	0	0.408999	0.151055	0.639263	0.874253	0.34545	0.000682943	3.32003	up	--	--	Molecular Function: metalloendopeptidase activity (GO:0004222);; Cellular Component: integral component of membrane (GO:0016021);;	K08635|9.0e-08|xtr:100145721|K08635 neprilysin [EC:3.4.24.11] | (RefSeq) mmel1; membrane metallo-endopeptidase-like 1	--	--	--	--	--	--	--	integumentary mucin C.1-like [Penaeus vannamei]	biological process: metabolic process (GO:0008152);; molecular function: catalytic activity (GO:0003824);; cellular component: cellular anatomical entity (GO:0110165)
gene-LOC113806768	LOC113806768	LOC113806768	31	46	57	140	2471	60	11	19	17	22	37	25	0.910943	1.33048	1.59919	3.88185	66.0383	1.68418	0.275571	0.503529	0.422514	0.643135	0.953723	0.726341	0.000234818	3.30484	up	--	--	--	--	--	--	--	--	--	--	--	uncharacterized protein LOC113806768 [Penaeus vannamei]	--
gene-LOC113805856	LOC113805856	LOC113805856	421	3989	729	3936	2070	3963	158	191	296	409	194	205	7.36293	69.4866	12.2154	65.1581	32.8165	66.8097	2.34291	3.11837	4.59637	7.1283	3.00886	3.60687	1.84336e-07	3.30111	up	--	--	--	--	--	--	--	--	--	--	--	uncharacterized protein LOC113805856 [Penaeus vannamei]	--
gene-LOC113819511	LOC113819511	LOC113819511	65	44	128	145	6116	20	13	58	35	90	50	52	0.427986	0.29133	0.81245	0.910994	36.8867	0.123898	0.071489	0.356972	0.20413	0.595736	0.29275	0.347979	0.00347066	3.29805	up	[P]	Inorganic ion transport and metabolism	Molecular Function: secondary active sulfate transmembrane transporter activity (GO:0008271);; Cellular Component: integral component of membrane (GO:0016021);;	K14453|2.0e-144|zne:110830234|K14453 solute carrier family 26, other | (RefSeq) prestin-like isoform X1	--	[P]	Inorganic ion transport and metabolism	Sulfate permease family	Sulfate permease family protein 3 OS=Caenorhabditis elegans OX=6239 GN=sulp-3 PE=2 SV=3	P	Inorganic ion transport and metabolism	solute carrier family 26 member 6-like [Penaeus vannamei]	biological process: cellular process (GO:0009987);; biological process: localization (GO:0051179);; molecular function: transporter activity (GO:0005215);; cellular component: cellular anatomical entity (GO:0110165)
gene-LOC113821609	LOC113821609	LOC113821609	243	358	338	986	22138	629	44	151	140	420	343	146	5.31769	7.80985	7.10167	20.4346	439.717	13.272	0.81723	3.089	2.72662	9.16561	6.65957	3.21311	0.000574681	3.28317	up	--	--	--	--	--	--	--	--	--	--	--	histone H2A.Z-specific chaperone CHZ1-like [Penaeus vannamei]	--
gene-LOC113810916	LOC113810916	LOC113810916	174	660	687	2367	865	322	19	34	9	3	241	201	3.48284	13.1925	13.2342	45.0022	15.756	6.22056	0.315443	0.624463	0.160732	0.043325	4.30097	4.06796	0.00260241	3.27779	up	[I]	Lipid transport and metabolism	Molecular Function: iron ion binding (GO:0005506);; Biological Process: lipid biosynthetic process (GO:0008610);; Cellular Component: integral component of membrane (GO:0016021);; Molecular Function: oxidoreductase activity (GO:0016491);;	K00227|6.6e-150|dpx:DAPPUDRAFT_309043|K00227 Delta7-sterol 5-desaturase [EC:1.14.19.20] | (RefSeq) hypothetical protein	Steroid biosynthesis (ko00100)	--	--	Fatty acid hydroxylase superfamily	--	I	Lipid transport and metabolism	delta(7)-sterol 5(6)-desaturase-like [Penaeus vannamei]	molecular function: binding (GO:0005488);; biological process: metabolic process (GO:0008152);; cellular component: cellular anatomical entity (GO:0110165);; molecular function: catalytic activity (GO:0003824)
gene-LOC113818539	LOC113818539	LOC113818539	1543	4932	2954	4742	71729	2521	398	700	823	1084	1030	850	13.1319	41.6331	23.7923	38.1463	553.881	20.5865	2.8471	5.49849	6.18775	9.11408	7.67598	7.19615	2.89782e-06	3.23607	up	[R]	General function prediction only	Cellular Component: integral component of membrane (GO:0016021);;	K05030|1.7e-148|dpx:DAPPUDRAFT_255495|K05030 calcium-activated chloride channel regulator 3/4 | (RefSeq) hypothetical protein	--	--	--	Calcium-activated chloride channel N terminal	--	S	Function unknown	calcium-activated chloride channel regulator 1-like [Penaeus vannamei]	cellular component: cellular anatomical entity (GO:0110165)
gene-LOC113808219	LOC113808219	LOC113808219	83	156	143	66	482	304	24	7	3	7	31	22	0.93595	1.79373	1.55751	0.70473	5.01061	3.3456	0.228614	0.074094	0.020191	0.079192	0.303509	0.240468	1.20101e-05	3.18438	up	[I]	Lipid transport and metabolism	Biological Process: glycerophospholipid catabolic process (GO:0046475);; Molecular Function: glycerophosphocholine phosphodiesterase activity (GO:0047389);;	K18695|3.4e-163|nvi:100118232|K18695 glycerophosphocholine phosphodiesterase GPCPD1 [EC:3.1.4.2] | (RefSeq) glycerophosphocholine phosphodiesterase GPCPD1 isoform X1	Glycerophospholipid metabolism (ko00564)	[R]	General function prediction only	Glycerophosphoryl diester phosphodiesterase family	Putative glycerophosphocholine phosphodiesterase GPCPD1 homolog 2 OS=Caenorhabditis elegans OX=6239 GN=gpcp-2 PE=3 SV=1	C	Energy production and conversion	glycerophosphocholine phosphodiesterase GPCPD1-like isoform X1 [Penaeus vannamei]	biological process: metabolic process (GO:0008152);; biological process: cellular process (GO:0009987);; molecular function: catalytic activity (GO:0003824)
gene-LOC113820150	LOC113820150	LOC113820150	141	170	105	256	7392	284	8	88	79	95	121	66	1.54755	1.85262	1.09646	2.65529	73.4859	2.9936	0.071479	0.901173	0.765305	1.03696	1.17623	0.72255	0.000537262	3.1837	up	[Q]	Secondary metabolites biosynthesis, transport and catabolism	Molecular Function: peroxidase activity (GO:0004601);; Biological Process: response to oxidative stress (GO:0006979);; Molecular Function: heme binding (GO:0020037);; Biological Process: oogenesis (GO:0048477);;	K19511|1.1e-175|zne:110830418|K19511 peroxidase [EC:1.11.1.7] | (RefSeq) peroxidase-like	--	[R]	General function prediction only	Animal haem peroxidase	Chorion peroxidase OS=Drosophila melanogaster OX=7227 GN=Pxt PE=2 SV=3	T	Signal transduction mechanisms	chorion peroxidase-like [Penaeus vannamei]	biological process: metabolic process (GO:0008152);; biological process: cellular process (GO:0009987);; biological process: response to stimulus (GO:0050896);; biological process: detoxification (GO:0098754);; molecular function: catalytic activity (GO:0003824);; molecular function: antioxidant activity (GO:0016209);; molecular function: binding (GO:0005488);; biological process: reproduction (G…
gene-LOC113822428	LOC113822428	LOC113822428	344	328	131	73	16	124	14	21	23	28	36	10	3.12292	2.95692	1.13844	0.625847	0.13104	1.07732	0.105136	0.170745	0.179482	0.251198	0.288088	0.087789	0.000212606	3.14223	up	--	--	Molecular Function: GTPase activity (GO:0003924);; Molecular Function: GTP binding (GO:0005525);; Biological Process: small GTPase mediated signal transduction (GO:0007264);;	K07868|2.7e-245|zne:110839233|K07868 Rho-related BTB domain-containing protein 1/2 | (RefSeq) rho-related BTB domain-containing protein 1-like	Ubiquitin mediated proteolysis (ko04120)	[R]	General function prediction only	Ras family	Ras-related protein Rac1 OS=Drosophila melanogaster OX=7227 GN=Rac1 PE=1 SV=2	S	Function unknown	rho-related BTB domain-containing protein 1-like [Penaeus vannamei]	molecular function: catalytic activity (GO:0003824);; molecular function: binding (GO:0005488);; biological process: cellular process (GO:0009987);; biological process: signaling (GO:0023052);; biological process: response to stimulus (GO:0050896);; biological process: biological regulation (GO:0065007)
gene-LOC113820224	LOC113820224	LOC113820224	526	324	332	2488	77968	1001	319	633	617	703	668	944	5.38558	3.28658	3.30569	24.1235	720.566	9.88603	2.76842	6.05548	5.59471	7.14031	6.05049	9.75316	0.00693721	3.13394	up	[O]	Posttranslational modification, protein turnover, chaperones	Molecular Function: metalloendopeptidase activity (GO:0004222);; Molecular Function: zinc ion binding (GO:0008270);; Cellular Component: extracellular matrix (GO:0031012);;	K07763|7.1e-145|pmac:106712426|K07763 matrix metalloproteinase-14 (membrane-inserted) [EC:3.4.24.80] | (RefSeq) matrix metalloproteinase-2 isoform X1	--	[OW]	Posttranslational modification, protein turnover, chaperones;; Extracellular structures	Hemopexin	50 kDa hatching enzyme OS=Hemicentrotus pulcherrimus OX=7650 PE=1 SV=1	O	Posttranslational modification, protein turnover, chaperones	stromelysin-3-like isoform X1 [Penaeus vannamei]	biological process: metabolic process (GO:0008152);; molecular function: catalytic activity (GO:0003824);; molecular function: binding (GO:0005488);; cellular component: cellular anatomical entity (GO:0110165)
gene-LOC113817475	LOC113817475	LOC113817475	59	67	60	141	7842	171	20	96	97	69	53	82	1.72384	1.95298	1.68274	3.93555	209.972	4.84484	0.484564	2.63092	2.53489	2.01213	1.36706	2.43339	0.00475455	3.1069	up	[M]	Cell wall/membrane/envelope biogenesis	Molecular Function: UDP-glucose 4-epimerase activity (GO:0003978);; Biological Process: galactose metabolic process (GO:0006012);;	K01784|7.0e-140|zne:110839069|K01784 UDP-glucose 4-epimerase [EC:5.1.3.2] | (RefSeq) UDP-glucose 4-epimerase-like isoform X1	Galactose metabolism (ko00052);; Amino sugar and nucleotide sugar metabolism (ko00520)	[M]	Cell wall/membrane/envelope biogenesis	GDP-mannose 4,6 dehydratase	UDP-glucose 4-epimerase OS=Drosophila melanogaster OX=7227 GN=Gale PE=1 SV=1	M	Cell wall/membrane/envelope biogenesis	UDP-glucose 4-epimerase-like [Penaeus vannamei]	molecular function: catalytic activity (GO:0003824);; biological process: metabolic process (GO:0008152)
gene-LOC113820508	LOC113820508	LOC113820508	104	213	42	59	105	135	7	3	7	24	36	4	0.808737	1.65389	0.305385	0.426205	0.733378	1.01231	0.039686	0.017187	0.045018	0.183577	0.241228	0.028568	4.64804e-05	3.08552	up	--	--	Biological Process: cell communication (GO:0007154);; Biological Process: cell-cell signaling (GO:0007267);; Biological Process: biological_process (GO:0008150);; Biological Process: cellular process (GO:0009987);; Biological Process: signaling (GO:0023052);; Biological Process: cell differentiation (GO:0030154);; Biological Process: developmental process (GO:0032502);; Biological Process: cell f…	K11583|9.8e-21|zne:110832008|K11583 serine/threonine-protein phosphatase 2A regulatory subunit B'' | (RefSeq) uncharacterized protein LOC110832008 isoform X1	mRNA surveillance pathway (ko03015)	--	--	--	--	A	RNA processing and modification	box A-binding factor-like isoform X1 [Penaeus vannamei]	biological process: cellular process (GO:0009987);; biological process: signaling (GO:0023052);; biological process: developmental process (GO:0032502)
gene-LOC113815775	LOC113815775	LOC113815775	124	210	190	413	12983	289	48	136	124	160	179	114	4.9947	8.4123	7.34614	15.7561	475.607	11.2461	1.63766	5.12436	4.45443	6.449	6.4143	4.62734	0.00142005	3.07339	up	--	--	Cellular Component: extracellular region (GO:0005576);; Molecular Function: peptidase inhibitor activity (GO:0030414);;	--	--	--	--	WAP-type (Whey Acidic Protein) 'four-disulfide core'	--	--	--	WAP four-disulfide core domain protein 5-like [Penaeus vannamei]	cellular component: cellular anatomical entity (GO:0110165);; biological process: biological regulation (GO:0065007);; molecular function: molecular function regulator (GO:0098772)
gene-LOC113815239	LOC113815239	LOC113815239	35	526	45	40	39	42	0	10	22	18	30	29	0.092486	1.38199	0.113539	0.099023	0.092083	0.104493	0	0.024714	0.05052	0.046668	0.069865	0.076728	0.00693721	3.06396	up	--	--	Molecular Function: calcium ion binding (GO:0005509);;	K23664|0.0e+00|xla:108696705|K23664 multipile epidermal growth factor-like domains protein 8 | (RefSeq) megf8.L; multiple EGF-like-domains 8 L homeolog	Hedgehog signaling pathway (ko04340)	[TV]	Signal transduction mechanisms;; Defense mechanisms	Galactose oxidase, central domain	Putative protein tag-53 OS=Caenorhabditis elegans OX=6239 GN=tag-53 PE=1 SV=3	T	Signal transduction mechanisms	multiple epidermal growth factor-like domains protein 8 [Penaeus vannamei]	molecular function: binding (GO:0005488)
gene-LOC113816132	LOC113816132	LOC113816132	433	5080	1039	644	3643	1878	117	172	220	164	252	456	8.84698	103.373	20.3635	12.4454	67.4836	36.9725	2.02176	3.28524	3.99785	3.33958	4.56615	9.389	7.31986e-06	3.06363	up	--	--	Molecular Function: GTPase activator activity (GO:0005096);; Biological Process: negative regulation of G protein-coupled receptor signaling pathway (GO:0045744);;	K16449|1.2e-43|dpx:DAPPUDRAFT_56035|K16449 regulator of G-protein signaling | (RefSeq) hypothetical protein	--	[T]	Signal transduction mechanisms	Regulator of G protein signaling domain	Regulator of G-protein signaling rgs-7 OS=Caenorhabditis elegans OX=6239 GN=rgs-7 PE=1 SV=2	T	Signal transduction mechanisms	regulator of G-protein signaling 2-like [Penaeus vannamei]	biological process: biological regulation (GO:0065007);; molecular function: molecular function regulator (GO:0098772)
gene-LOC113804967	LOC113804967	LOC113804967	34	79	49	222	6774	72	36	40	39	104	66	82	0.791363	1.86736	1.11469	4.99185	146.03	1.63046	0.719457	0.885264	0.825679	2.45541	1.37705	1.9511	0.00670232	3.04743	up	--	--	Cellular Component: integral component of membrane (GO:0016021);;	--	--	--	--	--	--	--	--	uncharacterized protein LOC113804967 [Penaeus vannamei]	cellular component: cellular anatomical entity (GO:0110165)
gene-LOC113821396	LOC113821396	LOC113821396	23	63	47	78	2092	59	15	18	4	32	56	8	0.852869	2.31758	1.66513	2.7165	70.6447	2.09861	0.46266	0.612263	0.103094	1.18083	1.83604	0.298924	0.00326185	3.02251	up	--	--	--	--	--	--	--	--	--	--	--	annexin A7-like [Penaeus vannamei]	--
gene-LOC113825142	LOC113825142	LOC113825142	3483	9501	1591	1375	2534	3670	197	464	462	369	584	854	20.3444	55.0788	8.88166	7.55841	13.248	20.5493	0.972784	2.5642	2.39107	2.13212	3.01138	5.00905	5.41728e-06	3.0109	up	--	--	Molecular Function: protein tyrosine phosphatase activity (GO:0004725);; Molecular Function: protein tyrosine/serine/threonine phosphatase activity (GO:0008138);;	K04459|1.3e-93|obi:106876653|K04459 dual specificity MAP kinase phosphatase [EC:3.1.3.16 3.1.3.48] | (RefSeq) tyrosine-protein phosphatase vhp-1-like	--	[V]	Defense mechanisms	Dual specificity phosphatase, catalytic domain	Tyrosine-protein phosphatase vhp-1 OS=Caenorhabditis elegans OX=6239 GN=vhp-1 PE=1 SV=2	V	Defense mechanisms	uncharacterized protein LOC113825142 isoform X1 [Penaeus vannamei]	biological process: metabolic process (GO:0008152);; biological process: cellular process (GO:0009987);; molecular function: catalytic activity (GO:0003824)
gene-LOC113812649	LOC113812649	LOC113812649	98	41	83	202	2306	81	7	43	42	33	51	11	2.06986	0.853205	1.68326	4.04721	44.2974	1.65246	0.118164	0.834998	0.781148	0.68244	0.948437	0.234098	0.000267427	3.00107	up	--	--	Molecular Function: serine-type endopeptidase activity (GO:0004252);;	--	--	--	--	--	--	--	--	uncharacterized protein LOC113812649 [Penaeus vannamei]	biological process: metabolic process (GO:0008152);; molecular function: catalytic activity (GO:0003824)
gene-LOC113807443	LOC113807443	LOC113807443	82	148	76	563	6384	184	72	31	30	15	84	156	0.59135	1.05512	0.522088	3.83811	41.6974	1.27755	0.441173	0.20525	0.190622	0.101342	0.535572	1.13315	0.00509855	2.98054	up	[F]	Nucleotide transport and metabolism	Molecular Function: nucleoside transmembrane transporter activity (GO:0005337);; Cellular Component: integral component of membrane (GO:0016021);;	K11536|2.1e-158|dpx:DAPPUDRAFT_22032|K11536 pyrimidine nucleoside transport protein | (RefSeq) hypothetical protein	--	[FP]	Nucleotide transport and metabolism;; Inorganic ion transport and metabolism	Na+ dependent nucleoside transporter C-terminus	--	--	--	hypothetical protein C7M84_006400 [Penaeus vannamei]	biological process: cellular process (GO:0009987);; biological process: localization (GO:0051179);; molecular function: transporter activity (GO:0005215);; cellular component: cellular anatomical entity (GO:0110165)
gene-LOC113812463	LOC113812463	LOC113812463	811	645	619	2918	45984	1203	255	284	447	840	646	606	22.3862	17.7313	16.3323	76.3396	1152.93	32.0156	5.96403	7.28764	10.9329	23.1486	15.9993	16.8216	0.00109337	2.9804	up	--	--	--	--	--	--	--	--	--	--	--	cilia- and flagella-associated protein 251-like isoform X1 [Penaeus vannamei]	--
gene-LOC113806979	LOC113806979	LOC113806979	2942	4377	3457	1780	2115	4050	267	312	261	537	797	335	38.4173	56.8443	43.2339	21.9571	25.0012	50.8937	2.96602	3.80226	3.02492	6.98116	9.2265	4.40575	1.33467e-08	2.94508	up	--	--	Cellular Component: integral component of membrane (GO:0016021);;	K12737|2.1e-64|zne:110829855|K12737 peptidyl-prolyl cis-trans isomerase SDCCAG10 [EC:5.2.1.8] | (RefSeq) uncharacterized protein LOC110829855 isoform X1	--	--	--	Domain of unknown function (DUF4793)	--	O	Posttranslational modification, protein turnover, chaperones	uncharacterized protein LOC113806979 [Penaeus vannamei]	cellular component: cellular anatomical entity (GO:0110165)
NewGene_5572	--	LOC113822890	3258	449	4601	5285	56	5793	318	1097	495	120	381	89	76.4946	10.4549	103.559	117.475	1.17857	131.163	6.36332	24.0876	10.3239	2.78513	7.9324	2.07993	0.00856872	2.93432	up	[IQ]	Lipid transport and metabolism;; Secondary metabolites biosynthesis, transport and catabolism	Molecular Function: catalytic activity (GO:0003824);;	K01904|9.52e-33|haw:110369863|K01904 4-coumarate--CoA ligase [EC:6.2.1.12] | (RefSeq) 4-coumarate--CoA ligase 1-like	Ubiquinone and other terpenoid-quinone biosynthesis (ko00130)	[I]	Lipid transport and metabolism	AMP-binding enzyme	--	I	Lipid transport and metabolism	hypothetical protein C7M84_018296 [Penaeus vannamei]	molecular function: catalytic activity (GO:0003824)
gene-LOC113814557	LOC113814557	LOC113814557	56	71	35	374	2084	62	11	13	14	39	61	53	0.308332	0.387699	0.183999	1.95259	10.4381	0.326637	0.050232	0.064601	0.068391	0.212462	0.296565	0.294482	0.00104604	2.93217	up	[T]	Signal transduction mechanisms	Molecular Function: protein tyrosine phosphatase activity (GO:0004725);; Cellular Component: integral component of membrane (GO:0016021);;	K06776|2.9e-66|lak:106177656|K06776 receptor-type tyrosine-protein phosphatase kappa [EC:3.1.3.48] | (RefSeq) receptor-type tyrosine-protein phosphatase alpha	--	[T]	Signal transduction mechanisms	Protein-tyrosine phosphatase	Tyrosine-protein phosphatase Lar-like OS=Caenorhabditis elegans OX=6239 GN=ptp-3 PE=1 SV=1	T	Signal transduction mechanisms	LOW QUALITY PROTEIN: receptor-type tyrosine-protein phosphatase T-like [Penaeus vannamei]	biological process: metabolic process (GO:0008152);; biological process: cellular process (GO:0009987);; molecular function: catalytic activity (GO:0003824);; cellular component: cellular anatomical entity (GO:0110165)
gene-LOC113805268	LOC113805268	LOC113805268	5298	8551	2071	3896	2617	3419	500	490	794	1012	477	149	45.9161	73.7054	17.1893	31.9074	20.5313	28.5163	3.6834	3.96437	6.11413	8.73377	3.66249	1.29985	9.19277e-06	2.93198	up	--	--	Biological Process: lipid metabolic process (GO:0006629);; Molecular Function: O-acyltransferase activity (GO:0008374);;	K06129|3.0e-128|zne:110828871|K06129 lysophospholipase III [EC:3.1.1.5] | (RefSeq) group XV phospholipase A2-like isoform X1	Glycerophospholipid metabolism (ko00564);; Lysosome (ko04142)	[I]	Lipid transport and metabolism	Lecithin:cholesterol acyltransferase	--	I	Lipid transport and metabolism	group XV phospholipase A2-like [Penaeus vannamei]	biological process: metabolic process (GO:0008152);; molecular function: catalytic activity (GO:0003824)
gene-LOC113820103	LOC113820103	LOC113820103	1237	1831	647	434	120	360	67	28	50	50	393	112	7.68025	11.3169	3.84449	2.54283	0.659098	2.15169	0.35021	0.161034	0.273676	0.301803	2.16267	0.692702	0.00257068	2.93123	up	--	--	Biological Process: negative regulation of transcription by RNA polymerase II (GO:0000122);; Molecular Function: DNA-binding transcription factor activity, RNA polymerase II-specific (GO:0000981);; Molecular Function: DNA-binding transcription factor activity, RNA polymerase II-specific (GO:0000982);; Molecular Function: DNA-binding transcription repressor activity, RNA polymerase II-specific (GO…	K11432|2.5e-34|nfu:107385249|K11432 [histone H3]-lysine9 N-trimethyltransferase PRDM2 [EC:2.1.1.355] | (RefSeq) PR domain zinc finger protein 2-like	Lysine degradation (ko00310)	[K]	Transcription	Zinc-finger double domain	B lymphocyte-induced maturation protein 1 homolog OS=Caenorhabditis elegans OX=6239 GN=blmp-1 PE=1 SV=1	K	Transcription	mucin-12-like isoform X1 [Penaeus vannamei]	biological process: biological regulation (GO:0065007);; molecular function: transcription regulator activity (GO:0140110);; biological process: multicellular organismal process (GO:0032501);; biological process: developmental process (GO:0032502);; molecular function: binding (GO:0005488);; cellular component: intracellular (GO:0005622);; cellular component: cellular anatomical entity (GO:011016…
gene-LOC113803100	LOC113803100	LOC113803100	3152	3513	1380	1412	896	2240	182	131	209	345	640	281	18.9483	21.0049	7.94657	8.01743	4.87359	12.9615	0.928331	0.73267	1.11657	2.06513	3.40766	1.70138	4.52818e-06	2.92755	up	--	--	Biological Process: regulation of cell cycle (GO:0051726);;	K09528|4.4e-23|cbr:CBG04113|K09528 DnaJ homolog subfamily C member 8 | (RefSeq) Hypothetical protein CBG04113	--	[D]	Cell cycle control, cell division, chromosome partitioning	Cyclin, N-terminal domain	--	D	Cell cycle control, cell division, chromosome partitioning	CDK5 and ABL1 enzyme substrate 1-like [Penaeus vannamei]	biological process: biological regulation (GO:0065007)
gene-LOC113818640	LOC113818640	LOC113818640	48	14	49	196	763	79	0	11	6	39	33	17	1.04214	0.294674	1.00847	4.04726	15.14	1.64868	0	0.224293	0.10386	0.850108	0.637396	0.363797	0.00147059	2.87942	up	--	--	Molecular Function: endoribonuclease activity (GO:0004521);;	K14648|1.4e-50|npr:108801770|K14648 poly(U)-specific endoribonuclease [EC:3.1.-.-] | (RefSeq) poly(U)-specific endoribonuclease-A-like	--	[R]	General function prediction only	Endoribonuclease XendoU	Poly(U)-specific endoribonuclease homolog OS=Drosophila melanogaster OX=7227 GN=CG2145 PE=2 SV=1	G	Carbohydrate transport and metabolism	poly(U)-specific endoribonuclease-like [Penaeus vannamei]	biological process: metabolic process (GO:0008152);; biological process: cellular process (GO:0009987);; molecular function: catalytic activity (GO:0003824)
gene-LOC113819930	LOC113819930	LOC113819930	167	70	403	1228	131	436	45	77	38	19	92	34	2.44173	1.01806	5.64411	16.9745	1.72199	6.12627	0.557934	1.0448	0.483206	0.27502	1.18503	0.495928	0.000691089	2.86657	up	[F]	Nucleotide transport and metabolism	Molecular Function: adenosine deaminase activity (GO:0004000);; Cellular Component: extracellular space (GO:0005615);; Biological Process: adenosine catabolic process (GO:0006154);;	K19572|2.8e-122|dpx:DAPPUDRAFT_307202|K19572 adenosine deaminase CECR1 [EC:3.5.4.4] | (RefSeq) hypothetical protein	Purine metabolism (ko00230)	[F]	Nucleotide transport and metabolism	Adenosine/AMP deaminase	Adenosine deaminase AGSA OS=Aplysia californica OX=6500 PE=1 SV=2	F	Nucleotide transport and metabolism	adenosine deaminase 2-like [Penaeus vannamei]	molecular function: catalytic activity (GO:0003824);; cellular component: cellular anatomical entity (GO:0110165);; biological process: metabolic process (GO:0008152);; biological process: cellular process (GO:0009987)
gene-LOC113813598	LOC113813598	LOC113813598	61	81	38	183	6641	196	40	27	52	123	150	43	3.11963	4.08628	1.83226	8.95119	315.531	9.65727	1.75125	1.2816	2.36652	6.28505	6.84959	2.21132	0.00902945	2.86442	up	--	--	Biological Process: regulation of cell growth (GO:0001558);; Molecular Function: insulin-like growth factor binding (GO:0005520);; Cellular Component: extracellular region (GO:0005576);;	--	--	--	--	Insulin-like growth factor binding protein	Insulin-like growth factor-binding protein-related protein 1 OS=Cupiennius salei OX=6928 PE=2 SV=1	--	--	insulin-like growth factor-binding protein-related protein 1 [Penaeus vannamei]	biological process: biological regulation (GO:0065007);; molecular function: binding (GO:0005488);; cellular component: cellular anatomical entity (GO:0110165)
gene-LOC113822427	LOC113822427	LOC113822427	3122	1389	1922	899	103	964	122	176	237	241	323	234	11.2008	4.95282	6.60174	3.0469	0.332919	3.32808	0.371579	0.590004	0.755539	0.858619	1.02618	0.844495	0.000378859	2.86129	up	--	--	Molecular Function: GTPase activity (GO:0003924);; Molecular Function: GTP binding (GO:0005525);; Biological Process: small GTPase mediated signal transduction (GO:0007264);;	K07868|9.6e-243|zne:110839233|K07868 Rho-related BTB domain-containing protein 1/2 | (RefSeq) rho-related BTB domain-containing protein 1-like	Ubiquitin mediated proteolysis (ko04120)	[R]	General function prediction only	Ras family	Ras-related protein Rac1 OS=Drosophila melanogaster OX=7227 GN=Rac1 PE=1 SV=2	S	Function unknown	LOW QUALITY PROTEIN: rho-related BTB domain-containing protein 1-like [Penaeus vannamei]	molecular function: catalytic activity (GO:0003824);; molecular function: binding (GO:0005488);; biological process: cellular process (GO:0009987);; biological process: signaling (GO:0023052);; biological process: response to stimulus (GO:0050896);; biological process: biological regulation (GO:0065007)
gene-LOC113828743	LOC113828743	LOC113828743	335	266	307	548	15610	609	54	158	178	412	301	134	3.97797	3.14581	3.49224	6.15068	168.14	6.97466	0.541841	1.7474	1.88173	4.87499	3.1681	1.60464	0.0015443	2.82744	up	--	--	Molecular Function: oxidoreductase activity (GO:0016491);; Molecular Function: metal ion binding (GO:0046872);;	K00505|7.2e-142|dme:Dmel_CG42640|K00505 tyrosinase [EC:1.14.18.1] | (RefSeq) PPO3; prophenoloxidase 3	Tyrosine metabolism (ko00350)	--	--	Hemocyanin, ig-like domain	Phenoloxidase 1 OS=Holotrichia diomphalia OX=33394 GN=PPO1 PE=1 SV=1	E	Amino acid transport and metabolism	LOW QUALITY PROTEIN: phenoloxidase 3-like [Penaeus vannamei]	molecular function: catalytic activity (GO:0003824);; molecular function: binding (GO:0005488)
gene-LOC113812972	LOC113812972	LOC113812972	87	93	28	104	4382	278	22	45	36	110	97	28	1.16804	1.2415	0.36064	1.32086	53.3684	3.58886	0.2494	0.558552	0.422169	1.46593	1.14595	0.379455	0.0039588	2.8274	up	[I]	Lipid transport and metabolism	Molecular Function: molecular_function (GO:0003674);; Molecular Function: catalytic activity (GO:0003824);; Molecular Function: hydrolase activity (GO:0016787);; Molecular Function: hydrolase activity, acting on ester bonds (GO:0016788);; Molecular Function: carboxylic ester hydrolase activity (GO:0052689);;	K12298|2.6e-86|mdl:103580634|K12298 bile salt-stimulated lipase [EC:3.1.1.3 3.1.1.13] | (RefSeq) venom carboxylesterase-6-like	Steroid biosynthesis (ko00100);; Glycerolipid metabolism (ko00561)	[R]	General function prediction only	Carboxylesterase family	Esterase FE4 OS=Myzus persicae OX=13164 PE=1 SV=1	G	Carbohydrate transport and metabolism	cholinesterase 1-like [Penaeus vannamei]	molecular function: catalytic activity (GO:0003824)
gene-LOC113827224	LOC113827224	LOC113827224	2147	2583	1367	1258	30	2140	241	88	179	341	418	137	31.107	37.2214	18.9696	17.2285	0.390043	29.849	2.97191	1.19257	2.3065	4.91771	5.37025	1.99503	0.00318898	2.82481	up	--	--	Cellular Component: integral component of membrane (GO:0016021);;	--	--	--	--	--	--	--	--	uncharacterized protein LOC113827224 isoform X1 [Penaeus vannamei]	cellular component: cellular anatomical entity (GO:0110165)
gene-LOC113816267	LOC113816267	LOC113816267	376	177	242	938	9794	637	49	132	135	284	230	104	18.1009	8.47006	11.1596	42.6507	426.939	29.4853	1.98263	5.89948	5.73878	13.6201	9.78656	5.03111	0.000219925	2.81427	up	--	--	Cellular Component: extracellular region (GO:0005576);; Molecular Function: peptidase inhibitor activity (GO:0030414);;	K23638|2.4e-09|zne:110831979|K23638 antileukoproteinase | (RefSeq) uncharacterized protein LOC110831979	--	--	--	WAP-type (Whey Acidic Protein) 'four-disulfide core'	--	--	--	crustin-like protein [Penaeus vannamei]	cellular component: cellular anatomical entity (GO:0110165);; biological process: biological regulation (GO:0065007);; molecular function: molecular function regulator (GO:0098772)
gene-LOC113828614	LOC113828614	LOC113828614	292	651	202	235	527	303	44	24	50	33	40	88	6.48651	14.378	4.29153	4.93478	10.5952	6.46986	0.826249	0.494667	0.985035	0.715174	0.778902	1.95442	3.31398e-07	2.79431	up	--	--	--	--	--	--	--	--	--	--	--	histone-lysine N-methyltransferase 2D-like [Penaeus vannamei]	--
gene-LOC113828542	LOC113828542	LOC113828542	42	24	15	113	2166	60	10	34	22	40	33	26	0.302886	0.169328	0.098077	0.786985	14.4644	0.421001	0.062117	0.22694	0.13823	0.285765	0.209154	0.186955	0.00536483	2.76194	up	--	--	Cellular Component: integral component of membrane (GO:0016021);;	--	--	--	--	--	--	--	--	uncharacterized protein LOC113828542 isoform X1 [Penaeus vannamei]	cellular component: cellular anatomical entity (GO:0110165)
gene-LOC113810429	LOC113810429	--	142	231	77	39	25	191	13	16	19	49	17	4	2.56656	4.1401	1.33457	0.652705	0.400719	3.31274	0.19952	0.27041	0.295363	0.878328	0.259138	0.071266	0.00122284	2.73561	up	--	--	--	--	--	--	--	--	--	--	--	--	--
NewGene_9138	--	--	66	96	39	138	2101	85	0	37	32	96	41	14	2.50001	4.44874	1.41358	5.76873	88.2128	3.12898	0	1.28773	1.07638	3.64047	1.3822	0.535134	0.00824085	2.7149	up	--	--	Cellular Component: sodium:potassium-exchanging ATPase complex (GO:0005890);; Biological Process: potassium ion transport (GO:0006813);; Biological Process: sodium ion transport (GO:0006814);;	K01540|1.38e-21|dpa:109535778|K01540 sodium/potassium-transporting ATPase subunit beta | (RefSeq) sodium/potassium-transporting ATPase subunit beta-1-like	--	[P]	Inorganic ion transport and metabolism	Sodium / potassium ATPase beta chain	--	P	Inorganic ion transport and metabolism	sodium/potassium-transporting ATPase subunit beta [Penaeus vannamei]	cellular component: protein-containing complex (GO:0032991);; cellular component: cellular anatomical entity (GO:0110165);; biological process: localization (GO:0051179)
NewGene_3196	--	--	207	184	96	32	21	208	17	17	12	35	39	4	1.32754	1.17265	0.588427	0.18961	0.120371	1.28027	0.092394	0.101825	0.065167	0.222704	0.219574	0.023445	0.00238812	2.70633	up	--	--	--	--	--	--	--	--	--	--	--	--	--
gene-LOC113820165	LOC113820165	LOC113820165	168	563	210	193	1645	552	12	62	57	101	75	99	0.659756	2.20057	0.790511	0.715393	5.85611	2.08865	0.036828	0.224859	0.198667	0.394638	0.258275	0.391047	6.08051e-08	2.70065	up	[M]	Cell wall/membrane/envelope biogenesis	Molecular Function: guanylate cyclase activity (GO:0004383);; Molecular Function: protein tyrosine kinase activity (GO:0004713);; Molecular Function: ATP binding (GO:0005524);; Cellular Component: integral component of membrane (GO:0016021);;	K04527|1.2e-59|npr:108785893|K04527 insulin receptor [EC:2.7.10.1] | (RefSeq) INSR; insulin receptor	MAPK signaling pathway (ko04010);; FoxO signaling pathway (ko04068);; mTOR signaling pathway (ko04150);; Adherens junction (ko04520);; Insulin signaling pathway (ko04910)	[T]	Signal transduction mechanisms	Protein tyrosine and serine/threonine kinase	Putative molluscan insulin-related peptide(s) receptor OS=Lymnaea stagnalis OX=6523 PE=2 SV=1	--	--	atrial natriuretic peptide receptor 2-like [Penaeus vannamei]	molecular function: catalytic activity (GO:0003824);; biological process: metabolic process (GO:0008152);; biological process: cellular process (GO:0009987);; molecular function: binding (GO:0005488);; cellular component: cellular anatomical entity (GO:0110165)
gene-LOC113810086	LOC113810086	LOC113810086	8302	16888	5433	15579	806	9617	1384	342	1290	1502	830	3542	120.073	242.896	75.2577	212.912	10.5414	133.868	17.0251	4.61193	16.5862	21.6463	10.6422	51.6336	0.00317772	2.66427	up	--	--	--	--	--	--	--	Repeat domain in Vibrio, Colwellia, Bradyrhizobium and Shewanella	--	--	--	uncharacterized protein LOC113810086 [Penaeus vannamei]	--
gene-LOC113825996	LOC113825996	LOC113825996	110	108	148	151	3449	171	31	54	61	128	38	28	0.581895	0.566786	0.752748	0.758631	16.6537	0.87458	0.13995	0.268406	0.285813	0.674386	0.17786	0.145248	0.000763192	2.63072	up	[V]	Defense mechanisms	Molecular Function: ATP binding (GO:0005524);; Cellular Component: integral component of membrane (GO:0016021);; Molecular Function: ATPase activity (GO:0016887);; Molecular Function: ATPase-coupled transmembrane transporter activity (GO:0042626);;	K05668|0.0e+00|fcd:110848790|K05668 ATP-binding cassette, subfamily C (CFTR/MRP), member 5 | (RefSeq) multidrug resistance-associated protein 5-like	ABC transporters (ko02010)	[Q]	Secondary metabolites biosynthesis, transport and catabolism	ABC transporter transmembrane region	Multidrug resistance-associated protein 5 OS=Caenorhabditis elegans OX=6239 GN=mrp-5 PE=2 SV=1	Q	Secondary metabolites biosynthesis, transport and catabolism	multidrug resistance-associated protein 5-like isoform X1 [Penaeus vannamei]	molecular function: binding (GO:0005488);; cellular component: cellular anatomical entity (GO:0110165);; molecular function: catalytic activity (GO:0003824);; biological process: cellular process (GO:0009987);; biological process: localization (GO:0051179);; molecular function: transporter activity (GO:0005215)
gene-LOC113817809	LOC113817809	LOC113817809	221	141	181	107	167	236	10	14	25	34	66	30	1.73485	1.09217	1.35908	0.781544	1.19023	1.76287	0.063626	0.101178	0.163419	0.256665	0.44881	0.228948	3.24289e-07	2.61822	up	--	--	Cellular Component: nucleus (GO:0005634);; Molecular Function: histone methyltransferase activity (H3-K79 specific) (GO:0031151);; Biological Process: regulation of cell cycle (GO:0051726);;	K11427|5.5e-259|zne:110835135|K11427 [histone H3]-lysine79 N-trimethyltransferase [EC:2.1.1.360] | (RefSeq) histone-lysine N-methyltransferase, H3 lysine-79 specific-like isoform X1	Lysine degradation (ko00310)	[DK]	Cell cycle control, cell division, chromosome partitioning;; Transcription	Histone methylation protein DOT1	Histone-lysine N-methyltransferase, H3 lysine-79 specific OS=Drosophila melanogaster OX=7227 GN=gpp PE=1 SV=2	B	Chromatin structure and dynamics	histone-lysine N-methyltransferase, H3 lysine-79 specific-like isoform X1 [Penaeus vannamei]	cellular component: intracellular (GO:0005622);; cellular component: cellular anatomical entity (GO:0110165);; biological process: metabolic process (GO:0008152);; biological process: cellular process (GO:0009987);; molecular function: catalytic activity (GO:0003824);; biological process: biological regulation (GO:0065007)
gene-LOC113801193	LOC113801193	LOC113801193	295	1600	279	568	398	937	70	82	124	174	184	57	1.44846	7.81121	1.3112	2.63479	1.76651	4.42678	0.289541	0.374963	0.540725	0.849368	0.797353	0.279722	6.83534e-05	2.61425	up	--	--	Biological Process: reproduction (GO:0000003);; Biological Process: meiotic spindle organization (GO:0000212);; Biological Process: microtubule cytoskeleton organization (GO:0000226);; Biological Process: mitotic cell cycle (GO:0000278);; Biological Process: nuclear division (GO:0000280);; Biological Process: karyogamy (GO:0000741);; Biological Process: oocyte maturation (GO:0001556);; Biological…	K14079|1.4e-105|zne:110838064|K14079 poly(A) RNA polymerase GLD2 [EC:2.7.7.19] | (RefSeq) poly(A) RNA polymerase gld-2 homolog A-like isoform X1	--	[D]	Cell cycle control, cell division, chromosome partitioning	TUTase nucleotidyltransferase domain	Poly(A) RNA polymerase gld-2 homolog A OS=Drosophila melanogaster OX=7227 GN=Gld2 PE=1 SV=3	L	Replication, recombination and repair	poly(A) RNA polymerase gld-2 homolog B-like [Penaeus vannamei]	biological process: reproduction (GO:0000003);; biological process: cellular process (GO:0009987);; biological process: reproductive process (GO:0022414);; biological process: multicellular organismal process (GO:0032501);; biological process: developmental process (GO:0032502);; biological process: biological regulation (GO:0065007);; molecular function: catalytic activity (GO:0003824);; molecul…
NewGene_8217	--	--	19756	19020	13067	11264	5038	24989	3466	2452	3083	3036	137	1465	1033.54	968.953	652.899	547.012	228.25	1198.39	150.316	118.883	141.288	155.586	6.11806	75.472	0.00355209	2.60981	up	--	--	--	--	--	--	--	--	--	--	--	--	--
gene-LOC113811255	LOC113811255	LOC113811255	71	639	61	75	164	26	12	23	18	86	30	24	0.723964	7.75621	0.595378	0.715269	1.73997	0.252801	0.098166	0.215564	0.15603	1.04488	0.270822	0.244891	0.00545705	2.59915	up	--	--	Biological Process: nuclear-transcribed mRNA poly(A) tail shortening (GO:0000289);; Molecular Function: RNA binding (GO:0003723);; Molecular Function: protein kinase activity (GO:0004672);; Molecular Function: ATP binding (GO:0005524);; Biological Process: mRNA processing (GO:0006397);; Cellular Component: PAN complex (GO:0031251);;	K12572|1.1e-163|zne:110827438|K12572 PAB-dependent poly(A)-specific ribonuclease subunit 3 | (RefSeq) PAB-dependent poly(A)-specific ribonuclease subunit PAN3	RNA degradation (ko03018)	[A]	RNA processing and modification	Pan3 Pseudokinase domain	PAN2-PAN3 deadenylation complex subunit PAN3 OS=Drosophila melanogaster OX=7227 GN=PAN3 PE=1 SV=1	A	RNA processing and modification	PAN2-PAN3 deadenylation complex subunit pan3-like [Penaeus vannamei]	biological process: metabolic process (GO:0008152);; biological process: cellular process (GO:0009987);; biological process: biological regulation (GO:0065007);; molecular function: binding (GO:0005488);; molecular function: catalytic activity (GO:0003824);; cellular component: protein-containing complex (GO:0032991)
gene-LOC113807353	LOC113807353	LOC113807353	2018	5892	3662	675	5654	3020	44	299	322	272	2559	181	33.7223	97.9407	58.6221	10.6574	85.56	48.5896	0.620332	4.66723	4.78238	4.51974	37.9225	3.04184	0.00592483	2.58988	up	--	--	--	--	--	--	--	--	--	--	--	uncharacterized protein LOC113807353 [Penaeus vannamei]	--
gene-LOC113800913	LOC113800913	LOC113800913	126	468	65	76	82	126	10	7	22	46	67	29	2.69395	10.0528	1.33502	1.49746	1.58367	2.60654	0.178602	0.1077	0.400045	0.961728	1.26223	0.617099	0.00165537	2.58746	up	[M]	Cell wall/membrane/envelope biogenesis	Biological Process: biosynthetic process (GO:0009058);; Molecular Function: nucleotidyltransferase activity (GO:0016779);;	K00968|3.4e-121|cfo:105259449|K00968 choline-phosphate cytidylyltransferase [EC:2.7.7.15] | (RefSeq) choline-phosphate cytidylyltransferase A isoform X1	Phosphonate and phosphinate metabolism (ko00440);; Glycerophospholipid metabolism (ko00564)	[I]	Lipid transport and metabolism	Cytidylyltransferase-like	Putative choline-phosphate cytidylyltransferase OS=Caenorhabditis elegans OX=6239 GN=F08C6.2 PE=3 SV=2	I	Lipid transport and metabolism	putative choline-phosphate cytidylyltransferase A-like isoform X4 [Penaeus vannamei]	biological process: metabolic process (GO:0008152);; molecular function: catalytic activity (GO:0003824)
gene-LOC113813586	LOC113813586	LOC113813586	37	70	42	128	2860	124	2	57	59	61	54	42	0.338058	0.644309	0.370946	1.12179	24.0871	1.10781	0.015679	0.4957	0.484609	0.55907	0.442796	0.38739	0.00963218	2.58512	up	--	--	Cellular Component: endoplasmic reticulum membrane (GO:0005789);; Molecular Function: O-acyltransferase activity (GO:0008374);; Cellular Component: integral component of membrane (GO:0016021);;	K00637|5.4e-138|pcan:112563801|K00637 sterol O-acyltransferase [EC:2.3.1.26] | (RefSeq) sterol O-acyltransferase 1-like isoform X1	Steroid biosynthesis (ko00100)	[I]	Lipid transport and metabolism	MBOAT, membrane-bound O-acyltransferase family	Diacylglycerol O-acyltransferase 1 OS=Dictyostelium discoideum OX=44689 GN=dgat1 PE=3 SV=2	I	Lipid transport and metabolism	putative sterol O-acyltransferase 1-like isoform X2 [Penaeus vannamei]	cellular component: cellular anatomical entity (GO:0110165);; molecular function: catalytic activity (GO:0003824)
gene-LOC113829247	LOC113829247	LOC113829247	1314	1604	780	1465	31393	700	224	741	730	923	299	258	18.9659	23.0175	10.7745	19.9808	410.229	9.72214	2.74046	9.99938	9.36545	13.2739	3.8255	3.74423	0.00173822	2.57675	up	--	--	Molecular Function: calcium ion binding (GO:0005509);;	--	--	[R]	General function prediction only	--	EF-hand domain-containing protein D2 homolog OS=Drosophila melanogaster OX=7227 GN=Swip-1 PE=2 SV=1	S	Function unknown	EF-hand domain-containing protein D2 homolog [Penaeus vannamei]	molecular function: binding (GO:0005488)
gene-LOC113823074	LOC113823074	LOC113823074	96	1600	149	808	4615	497	60	191	61	58	435	87	3.27056	54.3214	4.85944	26.0799	142.686	16.3158	1.71941	6.09197	1.8404	1.95935	13.174	2.97728	0.00363276	2.57198	up	--	--	--	--	--	--	--	--	--	--	--	uncharacterized protein LOC113823074 [Penaeus vannamei]	--
gene-LOC113823695	LOC113823695	LOC113823695	238	1856	184	322	1425	563	45	36	87	228	118	215	0.869505	6.76981	0.646378	1.11532	4.7289	1.9847	0.139126	0.121273	0.280978	0.832378	0.38265	0.793635	0.000505979	2.57194	up	--	--	--	--	--	--	--	--	--	--	--	uncharacterized protein LOC113823695 isoform X2 [Penaeus vannamei]	--
NewGene_8921	--	--	48	101	53	191	2411	113	17	92	61	18	9	41	1.24707	2.64235	1.31577	4.74739	57.4498	2.84438	0.364691	2.26488	1.42313	0.471946	0.190071	1.07262	0.00583267	2.56895	up	--	--	--	--	--	--	--	--	--	--	--	--	--
gene-LOC113813452	LOC113813452	LOC113813452	48	207	42	79	1373	48	17	41	14	36	35	27	0.563934	2.44735	0.462938	0.888277	14.8268	0.541333	0.170752	0.448892	0.140455	0.420986	0.36025	0.323211	0.00100603	2.5364	up	--	--	Molecular Function: protein binding (GO:0005515);;	K08798|4.9e-40|dnv:108652812|K08798 MAP/microtubule affinity-regulating kinase [EC:2.7.11.1] | (RefSeq) MAP/microtubule affinity-regulating kinase 3	--	[R]	General function prediction only	WD domain, G-beta repeat	U5 small nuclear ribonucleoprotein 40 kDa protein OS=Dictyostelium discoideum OX=44689 GN=snrnp40 PE=3 SV=1	S	Function unknown	WD repeat-containing protein 47-like isoform X1 [Penaeus vannamei]	molecular function: binding (GO:0005488)
gene-LOC113824319	LOC113824319	LOC113824319	3432	6581	2711	1983	6241	2703	345	618	612	829	679	774	43.7015	83.3918	33.0504	23.8715	72.4566	33.1335	3.73211	7.37062	6.94044	10.5022	7.66632	9.97726	2.1126e-10	2.52973	up	--	--	Molecular Function: GTP binding (GO:0005525);;	K07941|3.9e-18|smm:Smp_000730|K07941 ADP-ribosylation factor 6 | (RefSeq) ADP-ribosylation factor family	Endocytosis (ko04144)	[U]	Intracellular trafficking, secretion, and vesicular transport	ADP-ribosylation factor family	ADP-ribosylation factor 6 OS=Drosophila melanogaster OX=7227 GN=Arf51F PE=1 SV=3	U	Intracellular trafficking, secretion, and vesicular transport	ADP-ribosylation factor-like protein 4D isoform X1 [Penaeus vannamei]	molecular function: binding (GO:0005488)
gene-LOC113818090	LOC113818090	LOC113818090	381	3521	584	547	10470	800	274	368	273	341	369	101	2.02672	18.6295	2.97439	2.74718	50.4287	4.09303	1.23915	1.83073	1.287	1.80315	1.74027	0.541463	0.00132155	2.51918	up	--	--	Molecular Function: DNA binding (GO:0003677);; Cellular Component: nucleus (GO:0005634);;	K09237|2.1e-36|dwi:6648094|K09237 tramtrack | (RefSeq) protein tramtrack, beta isoform isoform X2	MAPK signaling pathway - fly (ko04013)	--	--	BTB/POZ domain	Protein tramtrack, alpha isoform OS=Drosophila melanogaster OX=7227 GN=ttk PE=1 SV=3	S	Function unknown	pollen-specific leucine-rich repeat extensin-like protein 2 [Penaeus vannamei]	molecular function: binding (GO:0005488);; cellular component: intracellular (GO:0005622);; cellular component: cellular anatomical entity (GO:0110165)
gene-LOC113816761	LOC113816761	LOC113816761	2091	4207	1987	14014	1989	10964	404	1882	1575	1982	308	158	52.5194	105.105	47.796	332.688	45.2234	265.104	8.61907	44.2091	35.1737	49.6092	6.84852	4.00017	0.00474581	2.4987	up	[I]	Lipid transport and metabolism	Molecular Function: monooxygenase activity (GO:0004497);; Molecular Function: iron ion binding (GO:0005506);; Biological Process: lipid biosynthetic process (GO:0008610);;	K15537|1.8e-57|myi:110442646|K15537 alkylglycerol monooxygenase [EC:1.14.16.5] | (RefSeq) alkylglycerol monooxygenase-like	--	[I]	Lipid transport and metabolism	Fatty acid hydroxylase superfamily	Alkylglycerol monooxygenase OS=Caenorhabditis elegans OX=6239 GN=agmo-1 PE=3 SV=2	I	Lipid transport and metabolism	alkylglycerol monooxygenase-like [Penaeus vannamei]	biological process: metabolic process (GO:0008152);; molecular function: catalytic activity (GO:0003824);; molecular function: binding (GO:0005488)
gene-LOC113823466	LOC113823466	LOC113823466	103	116	42	188	1205	99	10	23	44	31	38	46	2.19684	2.4504	0.847265	3.78825	23.3279	2.02037	0.180001	0.449904	0.826072	0.657832	0.717448	0.989429	1.82948e-05	2.49582	up	[N]	Cell motility	Molecular Function: dioxygenase activity (GO:0051213);;	K13647|3.4e-131|zne:110827234|K13647 procollagen-lysine,2-oxoglutarate 5-dioxygenase, invertebrate [EC:1.14.11.4] | (RefSeq) procollagen-lysine,2-oxoglutarate 5-dioxygenase 3 isoform X1	Lysine degradation (ko00310)	[O]	Posttranslational modification, protein turnover, chaperones	--	Procollagen-lysine,2-oxoglutarate 5-dioxygenase OS=Drosophila melanogaster OX=7227 GN=Plod PE=1 SV=1	O	Posttranslational modification, protein turnover, chaperones	procollagen-lysine,2-oxoglutarate 5-dioxygenase 1-like [Penaeus vannamei]	biological process: metabolic process (GO:0008152);; molecular function: catalytic activity (GO:0003824)
gene-LOC113829526	LOC113829526	LOC113829526	143	346	361	80	1147	82	35	36	26	13	167	10	6.04389	14.6134	14.6694	3.13317	43.5137	3.30977	1.24545	1.38718	0.983772	0.534658	6.25032	0.419042	0.00532229	2.46166	up	[S]	Function unknown	Molecular Function: carbon-sulfur lyase activity (GO:0016846);;	--	--	[S]	Function unknown	Glutathione-dependent formaldehyde-activating enzyme	--	S	Function unknown	centromere protein V-like isoform X2 [Penaeus vannamei]	molecular function: catalytic activity (GO:0003824)
gene-LOC113808963	LOC113808963	LOC113808963	559	3161	339	331	788	723	108	156	243	253	156	208	2.9754	16.7341	1.72849	1.66161	3.79367	3.70423	0.488057	0.775019	1.14821	1.33798	0.73533	1.11476	0.000915193	2.4592	up	--	--	Biological Process: intracellular signal transduction (GO:0035556);;	K20042|1.8e-57|dpl:KGM_209585|K20042 F-BAR domain only protein | (RefSeq) FCH domain only protein 2	--	[T]	Signal transduction mechanisms	SH3 domain-binding protein 5 (SH3BP5)	SH3 domain-binding protein 5 homolog OS=Drosophila melanogaster OX=7227 GN=pcs PE=1 SV=4	T	Signal transduction mechanisms	SH3 domain-binding protein 5 homolog [Penaeus vannamei]	biological process: cellular process (GO:0009987);; biological process: signaling (GO:0023052);; biological process: response to stimulus (GO:0050896);; biological process: biological regulation (GO:0065007)
gene-LOC113812227	LOC113812227	LOC113812227	229	290	185	238	413	312	15	31	35	98	70	53	2.2398	2.81696	1.73454	2.19776	3.66048	2.94007	0.116888	0.276927	0.300783	0.956692	0.606348	0.515211	8.03688e-12	2.42946	up	[L]	Replication, recombination and repair	Molecular Function: oxidized pyrimidine nucleobase lesion DNA N-glycosylase activity (GO:0000703);; Molecular Function: DNA binding (GO:0003677);; Molecular Function: endonuclease activity (GO:0004519);; Cellular Component: nucleus (GO:0005634);; Cellular Component: mitochondrion (GO:0005739);; Biological Process: base-excision repair, AP site formation (GO:0006285);; Molecular Function: metal io…	K10773|1.0e-89|etl:114064314|K10773 endonuclease III [EC:4.2.99.18] | (RefSeq) NTHL1; endonuclease III-like protein 1	Base excision repair (ko03410)	[L]	Replication, recombination and repair	HhH-GPD superfamily base excision DNA repair protein	Endonuclease III homolog OS=Caenorhabditis elegans OX=6239 GN=nth-1 PE=1 SV=2	L	Replication, recombination and repair	endonuclease III-like protein 1 [Penaeus vannamei]	molecular function: catalytic activity (GO:0003824);; molecular function: binding (GO:0005488);; biological process: metabolic process (GO:0008152);; biological process: cellular process (GO:0009987);; cellular component: intracellular (GO:0005622);; cellular component: cellular anatomical entity (GO:0110165)
gene-LOC113814085	LOC113814085	--	299	357	236	259	2098	326	47	69	36	52	185	60	13.2337	15.7107	9.98071	10.8162	84.1806	13.8891	1.76845	2.83757	1.39543	2.25844	7.26149	2.6491	3.41883e-06	2.4169	up	--	--	--	--	--	--	--	--	--	--	--	--	--
gene-LOC113806058	LOC113806058	LOC113806058	143	490	352	177	404	187	20	14	45	58	32	154	1.36414	4.65923	3.22564	1.59617	3.50012	1.71786	0.161066	0.122681	0.382384	0.548564	0.263906	1.48209	0.000487022	2.41556	up	--	--	--	K23335|7.2e-100|isc:IscW_ISCW019218|K23335 glucose-induced degradation protein 4 | (RefSeq) conserved hypothetical protein	--	[U]	Intracellular trafficking, secretion, and vesicular transport	Vacuolar import and degradation protein	--	U	Intracellular trafficking, secretion, and vesicular transport	glucose-induced degradation protein 4 homolog [Penaeus vannamei]	--
gene-LOC113823847	LOC113823847	LOC113823847	139	27	63	82	1353	18	25	30	36	32	25	10	1.60581	0.307442	0.707888	0.93583	14.9131	0.210357	0.246472	0.325093	0.362459	0.371995	0.248841	0.123451	0.00693721	2.39505	up	--	--	Biological Process: hematopoietic progenitor cell differentiation (GO:0002244);; Biological Process: immune system process (GO:0002376);; Biological Process: immune system development (GO:0002520);; Molecular Function: molecular_function (GO:0003674);; Molecular Function: binding (GO:0005488);; Molecular Function: protein binding (GO:0005515);; Cellular Component: cellular_component (GO:0005575);…	--	--	--	--	Peptidase M60, enhancin and enhancin-like	--	S	Function unknown	TRPM8 channel-associated factor 2-like isoform X1 [Penaeus vannamei]	biological process: cellular process (GO:0009987);; biological process: developmental process (GO:0032502);; biological process: immune system process (GO:0002376);; biological process: multicellular organismal process (GO:0032501);; molecular function: binding (GO:0005488);; cellular component: cellular anatomical entity (GO:0110165);; biological process: biological regulation (GO:0065007)
gene-LOC113812526	LOC113812526	LOC113812526	81	540	194	850	7515	203	86	74	133	278	257	116	2.18492	14.6331	5.0574	21.9051	185.646	5.32495	1.99124	1.8658	3.21049	7.53378	6.20572	3.1854	0.00568943	2.3877	up	[S]	Function unknown	Cellular Component: extracellular region (GO:0005576);;	K21853|1.9e-23|dpte:113795450|K21853 dedicator of cytokinesis protein 9/10/11 | (RefSeq) dedicator of cytokinesis protein 9-like	--	[S]	Function unknown	Cysteine-rich secretory protein family	Venom allergen 5 OS=Vespula maculifrons OX=7453 PE=1 SV=1	S	Function unknown	LOW QUALITY PROTEIN: Golgi-associated plant pathogenesis-related protein 1-like [Penaeus vannamei]	cellular component: cellular anatomical entity (GO:0110165)
gene-LOC113812525	LOC113812525	LOC113812525	137	325	158	666	7283	204	67	115	119	167	182	186	4.00678	9.44574	4.40772	18.4273	193.155	5.75238	1.65276	3.14511	3.09045	4.85683	4.71537	5.46588	0.0033612	2.3856	up	--	--	Cellular Component: extracellular region (GO:0005576);;	--	--	--	--	Cysteine-rich secretory protein family	--	--	--	uncharacterized protein LOC113812525 [Penaeus vannamei]	cellular component: cellular anatomical entity (GO:0110165)
gene-LOC113826040	LOC113826040	--	203	216	34	41	319	47	0	36	22	49	18	35	4.19031	4.42564	0.661439	0.801132	5.96802	0.924976	0	0.678217	0.396691	0.999835	0.324309	0.723773	0.00573008	2.38401	up	--	--	--	--	--	--	--	--	--	--	--	--	--
gene-LOC113817806	LOC113817806	LOC113817806	1016	2818	1155	818	202	1633	305	181	198	192	462	97	11.4284	31.5245	12.4421	8.69064	2.05007	17.6722	2.91123	1.90087	1.97644	2.1413	4.607	1.09063	0.00494184	2.37624	up	[GEPR]	Carbohydrate transport and metabolism;; Amino acid transport and metabolism;; Inorganic ion transport and metabolism;; General function prediction only	Cellular Component: integral component of membrane (GO:0016021);; Molecular Function: transmembrane transporter activity (GO:0022857);;	K14258|1.2e-39|tnl:113496372|K14258 facilitated trehalose transporter | (RefSeq) facilitated trehalose transporter Tret1-like isoform X1	--	[R]	General function prediction only	Sugar (and other) transporter	Facilitated trehalose transporter Tret1 OS=Bombyx mori OX=7091 GN=Tret1 PE=1 SV=1	P	Inorganic ion transport and metabolism	facilitated trehalose transporter Tret1-like [Penaeus vannamei]	cellular component: cellular anatomical entity (GO:0110165);; molecular function: transporter activity (GO:0005215)
gene-LOC113804412	LOC113804412	LOC113804412	157	262	237	85	220	495	56	40	10	14	86	29	1.9829	3.28515	2.88231	1.00206	2.50576	6.02226	0.597169	0.46809	0.105401	0.174447	0.95448	0.353267	0.0030501	2.37594	up	--	--	--	--	--	--	--	--	--	--	--	uncharacterized protein LOC113804412 isoform X1 [Penaeus vannamei]	--
gene-LOC113808118	LOC113808118	LOC113808118	14	135	23	288	969	59	18	17	24	25	36	50	0.09939	0.994639	0.162231	2.01606	6.49109	0.417964	0.113387	0.110942	0.157386	0.183753	0.230898	0.370947	0.00438781	2.37435	up	--	--	Biological Process: ameboidal-type cell migration (GO:0001667);; Biological Process: embryonic development via the syncytial blastoderm (GO:0001700);; Molecular Function: nucleic acid binding (GO:0003676);; Biological Process: movement of cell or subcellular component (GO:0006928);; Biological Process: cell communication (GO:0007154);; Biological Process: cell-cell signaling (GO:0007267);; Biolog…	K09203|5.2e-43|phu:Phum_PHUM239230|K09203 early growth response protein 1 | (RefSeq) Early growth response protein, putative	--	[R]	General function prediction only	Zinc-finger double domain	--	K	Transcription	early growth response protein 1-like isoform X1 [Penaeus vannamei]	biological process: cellular process (GO:0009987);; biological process: locomotion (GO:0040011);; biological process: localization (GO:0051179);; biological process: multicellular organismal process (GO:0032501);; biological process: developmental process (GO:0032502);; molecular function: binding (GO:0005488);; biological process: signaling (GO:0023052);; biological process: metabolic process (G…
gene-LOC113821533	LOC113821533	LOC113821533	44	112	30	118	1552	60	6	13	25	54	77	33	0.480198	1.23572	0.311449	1.22856	15.5827	0.632733	0.04874	0.132274	0.243369	0.596689	0.753892	0.360665	0.00604545	2.37414	up	--	--	Molecular Function: protein tyrosine phosphatase activity (GO:0004725);; Biological Process: protein dephosphorylation (GO:0006470);;	K13297|5.3e-37|aplc:110982801|K13297 receptor-type tyrosine-protein phosphatase T [EC:3.1.3.48] | (RefSeq) receptor-type tyrosine-protein phosphatase T-like	--	[T]	Signal transduction mechanisms	Protein-tyrosine phosphatase	Tyrosine-protein phosphatase Lar OS=Drosophila melanogaster OX=7227 GN=Lar PE=1 SV=2	T	Signal transduction mechanisms	receptor-type tyrosine-protein phosphatase alpha-like [Penaeus vannamei]	biological process: metabolic process (GO:0008152);; biological process: cellular process (GO:0009987);; molecular function: catalytic activity (GO:0003824)
NewGene_7519	--	--	32	196	36	36	50	54	8	15	17	12	21	8	0.466329	2.86799	0.505651	0.487289	0.654506	0.760797	0.100056	0.206172	0.213965	0.164183	0.271074	0.117312	0.00116263	2.37275	up	--	--	--	--	--	--	--	--	--	--	--	--	--
gene-LOC113820575	LOC113820575	LOC113820575	1644	3801	457	4187	33093	649	237	542	426	528	1429	1666	53.5742	123.214	14.2478	128.972	976.543	20.3512	6.56113	16.5013	12.3373	17.1492	41.3066	54.7206	0.00693721	2.37241	up	--	--	--	--	--	--	--	--	--	--	--	uncharacterized protein LOC113820575 [Penaeus vannamei]	--
NewGene_9378	--	--	117	184	61	68	66	205	3	25	19	31	45	28	2.47993	3.88951	1.23118	1.35534	1.26775	4.18007	0.045263	0.480493	0.353112	0.636234	0.844893	0.580672	0.000260476	2.36314	up	[I]	Lipid transport and metabolism	Molecular Function: ATP binding (GO:0005524);; Molecular Function: metal ion binding (GO:0046872);;	K11262|1.66e-210|bim:100743401|K11262 acetyl-CoA carboxylase / biotin carboxylase 1 [EC:6.4.1.2 6.3.4.14 2.1.3.15] | (RefSeq) acetyl-CoA carboxylase isoform X3	Fatty acid biosynthesis (ko00061);; Pyruvate metabolism (ko00620);; Propanoate metabolism (ko00640);; Fatty acid metabolism (ko01212)	[I]	Lipid transport and metabolism	Carbamoyl-phosphate synthase L chain, ATP binding domain	Acetyl-CoA carboxylase OS=Dictyostelium discoideum OX=44689 GN=accA PE=3 SV=1	I	Lipid transport and metabolism	putative acetyl-CoA carboxylase isoform X5 [Penaeus vannamei]	molecular function: binding (GO:0005488)
gene-LOC113809602	LOC113809602	LOC113809602	95	333	40	52	261	81	12	37	27	32	42	7	1.68836	5.89189	0.668137	0.865854	4.19879	1.37569	0.167948	0.604981	0.415336	0.557413	0.656588	0.115653	0.00082611	2.36106	up	--	--	Molecular Function: kinase activity (GO:0016301);;	K00911|1.4e-116|mde:101889245|K00911 1D-myo-inositol-triphosphate 3-kinase [EC:2.7.1.127] | (RefSeq) uncharacterized protein LOC101889245 isoform X1	Inositol phosphate metabolism (ko00562);; Phosphatidylinositol signaling system (ko04070)	[I]	Lipid transport and metabolism	Inositol polyphosphate kinase	Inositol-trisphosphate 3-kinase homolog OS=Caenorhabditis elegans OX=6239 GN=lfe-2 PE=1 SV=1	G	Carbohydrate transport and metabolism	LOW QUALITY PROTEIN: inositol-trisphosphate 3-kinase B-like [Penaeus vannamei]	molecular function: catalytic activity (GO:0003824)
gene-LOC113802823	LOC113802823	LOC113802823	68	532	93	77	184	308	28	21	16	69	97	18	0.695517	5.43693	0.91501	0.747582	1.71232	3.04498	0.237344	0.196185	0.144287	0.698152	0.882777	0.183821	0.0039588	2.36071	up	--	--	Molecular Function: DNA-binding transcription factor activity (GO:0003700);; Cellular Component: nucleus (GO:0005634);; Molecular Function: sequence-specific DNA binding (GO:0043565);;	K09407|8.8e-83|zne:110826906|K09407 forkhead box protein N | (RefSeq) forkhead box protein N3	--	[K]	Transcription	Forkhead domain	Fork head domain transcription factor slp1 OS=Drosophila melanogaster OX=7227 GN=slp1 PE=2 SV=1	K	Transcription	forkhead box protein N3-like [Penaeus vannamei]	molecular function: transcription regulator activity (GO:0140110);; cellular component: intracellular (GO:0005622);; cellular component: cellular anatomical entity (GO:0110165);; molecular function: binding (GO:0005488)
gene-LOC113817695	LOC113817695	LOC113817695	100	458	102	310	1287	63	13	38	23	83	123	69	3.03298	13.9036	2.98647	8.95831	35.6218	1.85433	0.328324	1.06132	0.616268	2.51127	3.32856	2.10001	0.00105329	2.33939	up	--	--	Biological Process: reproduction (GO:0000003);; Biological Process: urogenital system development (GO:0001655);; Biological Process: ameboidal-type cell migration (GO:0001667);; Biological Process: regulation of protein phosphorylation (GO:0001932);; Biological Process: positive regulation of protein phosphorylation (GO:0001934);; Biological Process: morphogenesis of an epithelium (GO:0002009);; …	--	--	--	--	CXCXC repeat	--	T	Signal transduction mechanisms	balbiani ring protein 3-like [Penaeus vannamei]	biological process: reproduction (GO:0000003);; biological process: multicellular organismal process (GO:0032501);; biological process: developmental process (GO:0032502);; biological process: cellular process (GO:0009987);; biological process: locomotion (GO:0040011);; biological process: localization (GO:0051179);; biological process: biological regulation (GO:0065007);; biological process: imm…
gene-LOC113816380	LOC113816380	LOC113816380	49	77	31	63	1258	43	14	22	5	39	61	15	0.342805	0.532387	0.208094	0.414917	8.00686	0.289741	0.082873	0.14418	0.031088	0.270329	0.380165	0.10638	0.00901965	2.33002	up	[T]	Signal transduction mechanisms	Molecular Function: protein tyrosine phosphatase activity (GO:0004725);; Cellular Component: integral component of membrane (GO:0016021);;	K13297|1.3e-89|aplc:110982801|K13297 receptor-type tyrosine-protein phosphatase T [EC:3.1.3.48] | (RefSeq) receptor-type tyrosine-protein phosphatase T-like	--	[T]	Signal transduction mechanisms	Protein-tyrosine phosphatase	Tyrosine-protein phosphatase Lar OS=Drosophila melanogaster OX=7227 GN=Lar PE=1 SV=2	T	Signal transduction mechanisms	receptor-type tyrosine-protein phosphatase epsilon-like isoform X1 [Penaeus vannamei]	biological process: metabolic process (GO:0008152);; biological process: cellular process (GO:0009987);; molecular function: catalytic activity (GO:0003824);; cellular component: cellular anatomical entity (GO:0110165)
gene-LOC113804666	LOC113804666	LOC113804666	934	3153	740	1414	27471	1493	480	459	529	518	722	863	4.95675	16.6417	3.75758	7.08829	131.997	7.62329	2.16457	2.27368	2.49238	2.73679	3.39598	4.61411	0.00160268	2.32283	up	[S]	Function unknown	--	K07192|4.2e-166|nvl:108565215|K07192 flotillin | (RefSeq) flotillin-2 isoform X1	--	[UZ]	Intracellular trafficking, secretion, and vesicular transport;; Cytoskeleton	SPFH domain / Band 7 family	Flotillin-2 OS=Drosophila melanogaster OX=7227 GN=Flo2 PE=2 SV=3	--	--	flotillin-2-like [Penaeus vannamei]	--
gene-LOC113811412	LOC113811412	LOC113811412	80	245	29	45	458	90	12	27	21	29	53	8	0.995592	3.47171	0.282799	0.431083	5.90498	1.22921	0.123683	0.251788	0.259343	0.290629	0.665667	0.081383	0.000698516	2.31442	up	--	--	--	--	--	--	--	Glycine-rich domain-containing protein-like	--	S	Function unknown	uncharacterized protein LOC113811412 [Penaeus vannamei]	--
gene-LOC113824438	LOC113824438	LOC113824438	638	709	488	569	89	925	48	187	106	166	153	106	9.31152	10.2933	6.82716	7.84494	1.16476	13.0083	0.587752	2.54903	1.36662	2.41661	1.97191	1.55089	0.000537541	2.30464	up	[G]	Carbohydrate transport and metabolism	Molecular Function: beta-galactosidase activity (GO:0004565);; Biological Process: carbohydrate metabolic process (GO:0005975);;	K12309|7.2e-98|tmu:101344867|K12309 beta-galactosidase [EC:3.2.1.23] | (RefSeq) beta-galactosidase isoform X1	Galactose metabolism (ko00052);; Other glycan degradation (ko00511);; Glycosaminoglycan degradation (ko00531);; Sphingolipid metabolism (ko00600);; Glycosphingolipid biosynthesis - ganglio series (ko00604);; Lysosome (ko04142)	[G]	Carbohydrate transport and metabolism	Glycosyl hydrolases family 35	Beta-galactosidase 1 OS=Dictyostelium discoideum OX=44689 GN=glb1 PE=3 SV=1	G	Carbohydrate transport and metabolism	beta-galactosidase-1-like protein 2 [Penaeus vannamei]	molecular function: catalytic activity (GO:0003824);; biological process: metabolic process (GO:0008152)
NewGene_2047	--	--	475	447	454	837	2704	515	46	101	149	259	50	250	3.49282	3.27344	3.20074	5.82416	18.0213	3.64865	0.283667	0.688974	0.970041	1.89877	0.320297	1.85588	8.59041e-07	2.28367	up	--	--	Biological Process: reproduction (GO:0000003);; Molecular Function: nucleotide binding (GO:0000166);; Biological Process: response to acid chemical (GO:0001101);; Molecular Function: molecular_function (GO:0003674);; Molecular Function: catalytic activity (GO:0003824);; Molecular Function: dihydroorotate dehydrogenase activity (GO:0004152);; Molecular Function: binding (GO:0005488);; Cellular Com…	K00254|2.21e-10|spu:589543|K00254 dihydroorotate dehydrogenase [EC:1.3.5.2] | (RefSeq) dihydroorotate dehydrogenase (quinone), mitochondrial	Pyrimidine metabolism (ko00240)	--	--	--	--	F	Nucleotide transport and metabolism	putative dihydroorotate dehydrogenase (quinone), mitochondrial [Penaeus vannamei]	biological process: reproduction (GO:0000003);; molecular function: binding (GO:0005488);; biological process: response to stimulus (GO:0050896);; molecular function: catalytic activity (GO:0003824);; biological process: metabolic process (GO:0008152);; cellular component: intracellular (GO:0005622);; cellular component: cellular anatomical entity (GO:0110165);; biological process: cellular proce…
gene-LOC113824281	LOC113824281	LOC113824281	7735	8020	3578	8985	21054	11244	1102	1683	1839	2136	2188	1420	63.0623	65.0058	26.9897	68.2586	152.503	87.8825	6.64967	12.0839	12.4058	16.9418	15.0072	10.8875	1.48397e-18	2.26389	up	[JO]	Translation, ribosomal structure and biogenesis;; Posttranslational modification, protein turnover, chaperones	Molecular Function: iron ion binding (GO:0005506);; Molecular Function: oxidoreductase activity, acting on paired donors, with incorporation or reduction of molecular oxygen (GO:0016705);; Molecular Function: L-ascorbic acid binding (GO:0031418);;	K09592|1.8e-73|hgl:101709882|K09592 hypoxia-inducible factor prolyl hydroxylase [EC:1.14.11.29] | (RefSeq) Egln1; egl-9 family hypoxia inducible factor 1	HIF-1 signaling pathway (ko04066);; Pathways in cancer (ko05200);; Renal cell carcinoma (ko05211)	[T]	Signal transduction mechanisms	2OG-Fe(II) oxygenase superfamily	Hypoxia-inducible factor prolyl hydroxylase OS=Caenorhabditis elegans OX=6239 GN=egl-9 PE=1 SV=1	T	Signal transduction mechanisms	egl nine homolog 1-like isoform X3 [Penaeus vannamei]	molecular function: binding (GO:0005488);; biological process: metabolic process (GO:0008152);; molecular function: catalytic activity (GO:0003824)
gene-LOC113827313	LOC113827313	LOC113827313	265	1130	206	258	1114	941	87	179	121	167	62	86	5.048	21.4262	3.75794	4.63767	19.2267	17.2731	1.40379	3.1817	2.05059	3.16909	1.03771	1.63935	0.000174015	2.25293	up	--	--	Molecular Function: cyclin-dependent protein serine/threonine kinase inhibitor activity (GO:0004861);; Cellular Component: nucleus (GO:0005634);; Biological Process: cell cycle arrest (GO:0007050);;	K09993|8.3e-09|amex:103044644|K09993 cyclin-dependent kinase inhibitor 1C | (RefSeq) cyclin-dependent kinase inhibitor 1C-like	Cell cycle (ko04110)	--	--	Cyclin-dependent kinase inhibitor	--	T	Signal transduction mechanisms	uncharacterized protein LOC113827313 [Penaeus vannamei]	biological process: biological regulation (GO:0065007);; molecular function: molecular function regulator (GO:0098772);; cellular component: intracellular (GO:0005622);; cellular component: cellular anatomical entity (GO:0110165);; biological process: cellular process (GO:0009987)
gene-LOC113828392	LOC113828392	LOC113828392	217006	277360	127188	111339	24423	257562	23022	19694	36681	67218	48217	42068	2229.15	2833.81	1251.27	1080.51	227.544	2546.83	201.358	189.331	334.909	687.679	439.187	435.47	0.0019885	2.24805	up	[T]	Signal transduction mechanisms	Molecular Function: cystathionine beta-synthase activity (GO:0004122);; Cellular Component: cytoplasm (GO:0005737);; Biological Process: cysteine biosynthetic process from serine (GO:0006535);; Biological Process: cysteine biosynthetic process via cystathionine (GO:0019343);;	K01697|6.6e-182|dpx:DAPPUDRAFT_218706|K01697 cystathionine beta-synthase [EC:4.2.1.22] | (RefSeq) hypothetical protein	Glycine, serine and threonine metabolism (ko00260);; Cysteine and methionine metabolism (ko00270);; Biosynthesis of amino acids (ko01230)	[E]	Amino acid transport and metabolism	Pyridoxal-phosphate dependent enzyme	Cystathionine beta-synthase OS=Dictyostelium discoideum OX=44689 GN=cysB PE=2 SV=2	E	Amino acid transport and metabolism	cystathionine beta-synthase-like isoform X1 [Penaeus vannamei]	molecular function: catalytic activity (GO:0003824);; cellular component: cellular anatomical entity (GO:0110165);; biological process: metabolic process (GO:0008152);; biological process: cellular process (GO:0009987)
gene-LOC113811201	LOC113811201	LOC113811201	117	145	92	108	128	190	22	18	16	34	52	14	7.63095	9.39531	5.72741	6.6635	7.56756	11.9049	1.21132	1.0947	0.885223	2.18821	2.95967	0.887401	9.39981e-06	2.24321	up	[E]	Amino acid transport and metabolism	Molecular Function: serine-type carboxypeptidase activity (GO:0004185);; Cellular Component: integral component of membrane (GO:0016021);;	K09646|6.0e-36|nvi:100123804|K09646 serine carboxypeptidase 1 [EC:3.4.16.-] | (RefSeq) retinoid-inducible serine carboxypeptidase	--	[O]	Posttranslational modification, protein turnover, chaperones	Serine carboxypeptidase	Venom serine carboxypeptidase OS=Apis mellifera OX=7460 PE=2 SV=1	O	Posttranslational modification, protein turnover, chaperones	retinoid-inducible serine carboxypeptidase-like [Penaeus vannamei]	biological process: metabolic process (GO:0008152);; molecular function: catalytic activity (GO:0003824);; cellular component: cellular anatomical entity (GO:0110165)
gene-LOC113812533	LOC113812533	LOC113812533	249	358	248	870	11151	290	74	257	218	216	330	292	6.20423	8.87802	5.91676	20.5202	252.149	6.95701	1.55684	5.99146	4.84145	5.35331	7.29794	7.34263	0.00741295	2.24083	up	[S]	Function unknown	Cellular Component: extracellular region (GO:0005576);;	K21853|1.8e-46|dpte:113795450|K21853 dedicator of cytokinesis protein 9/10/11 | (RefSeq) dedicator of cytokinesis protein 9-like	--	[S]	Function unknown	Cysteine-rich secretory protein family	Venom allergen 5 OS=Vespula maculifrons OX=7453 PE=1 SV=1	S	Function unknown	repressed by EFG1 protein 1-like [Penaeus vannamei]	cellular component: cellular anatomical entity (GO:0110165)
gene-LOC113827312	LOC113827312	LOC113827312	286	912	189	202	917	467	32	103	117	165	89	86	4.37411	13.8981	2.77095	2.92187	12.725	6.88488	0.414214	1.46589	1.58187	2.5093	1.19788	1.32542	8.60968e-06	2.23879	up	--	--	Molecular Function: cyclin-dependent protein serine/threonine kinase inhibitor activity (GO:0004861);; Cellular Component: nucleus (GO:0005634);; Biological Process: cell cycle arrest (GO:0007050);;	K09993|1.6e-08|amex:103044644|K09993 cyclin-dependent kinase inhibitor 1C | (RefSeq) cyclin-dependent kinase inhibitor 1C-like	Cell cycle (ko04110)	--	--	Cyclin-dependent kinase inhibitor	--	T	Signal transduction mechanisms	uncharacterized protein LOC113827312 [Penaeus vannamei]	biological process: biological regulation (GO:0065007);; molecular function: molecular function regulator (GO:0098772);; cellular component: intracellular (GO:0005622);; cellular component: cellular anatomical entity (GO:0110165);; biological process: cellular process (GO:0009987)
gene-LOC113828247	LOC113828247	LOC113828247	408	877	205	144	2817	327	61	106	144	141	102	151	5.20261	11.1228	2.49862	1.7286	32.5525	4.01008	0.652755	1.25591	1.62653	1.78863	1.15008	1.94093	0.000103612	2.23554	up	[R]	General function prediction only	Cellular Component: integral component of membrane (GO:0016021);;	K14343|3.6e-81|acep:105627229|K14343 solute carrier family 10 (sodium/bile acid cotransporter), member 3/5 | (RefSeq) ileal sodium/bile acid cotransporter-like	--	[P]	Inorganic ion transport and metabolism	Sodium Bile acid symporter family	--	P	Inorganic ion transport and metabolism	solute carrier family 10 member 6-like [Penaeus vannamei]	cellular component: cellular anatomical entity (GO:0110165)
gene-LOC113826499	LOC113826499	LOC113826499	198	227	125	386	5349	323	38	66	85	197	269	110	1.58759	1.80664	0.958315	2.93023	39.1469	2.50728	0.252116	0.488367	0.601407	1.57123	1.92466	0.878474	0.00417345	2.23482	up	[O]	Posttranslational modification, protein turnover, chaperones	Molecular Function: metalloendopeptidase activity (GO:0004222);; Cellular Component: integral component of membrane (GO:0016021);;	K01415|1.9e-62|zne:110836085|K01415 endothelin-converting enzyme [EC:3.4.24.71] | (RefSeq) uncharacterized protein LOC110836085	--	[E]	Amino acid transport and metabolism	Peptidase family M13	Neprilysin-2 OS=Caenorhabditis elegans OX=6239 GN=nep-2 PE=1 SV=2	E	Amino acid transport and metabolism	membrane metallo-endopeptidase-like 1 isoform X3 [Penaeus vannamei]	biological process: metabolic process (GO:0008152);; molecular function: catalytic activity (GO:0003824);; cellular component: cellular anatomical entity (GO:0110165)
gene-LOC113822101	LOC113822101	LOC113822101	269	307	460	540	8401	634	94	295	221	288	217	84	12.8449	14.5751	21.0221	24.337	363.342	29.1432	3.78905	13.1647	9.38099	13.6658	9.16063	4.01068	0.00164602	2.23258	up	--	--	--	--	--	--	--	--	--	--	--	uncharacterized protein LOC113822101 [Penaeus vannamei]	--
gene-LOC113803998	LOC113803998	LOC113803998	165	124	78	149	3071	131	52	30	29	68	123	81	3.87676	2.87963	1.74481	3.29926	65.3358	2.96338	1.03192	0.641636	0.601925	1.57494	2.55577	1.90444	0.00707544	2.22655	up	--	--	Molecular Function: molecular_function (GO:0003674);; Molecular Function: binding (GO:0005488);; Cellular Component: cellular_component (GO:0005575);; Molecular Function: chitin binding (GO:0008061);; Molecular Function: drug binding (GO:0008144);; Cellular Component: membrane (GO:0016020);; Molecular Function: carbohydrate derivative binding (GO:0097367);;	K10104|3.3e-56|adf:107349006|K10104 ficolin | (RefSeq) ficolin-2-like	--	[R]	General function prediction only	Fibrinogen beta and gamma chains, C-terminal globular domain	Techylectin-5A OS=Tachypleus tridentatus OX=6853 PE=1 SV=1	S	Function unknown	ryncolin-1-like [Penaeus vannamei]	molecular function: binding (GO:0005488);; cellular component: cellular anatomical entity (GO:0110165)
gene-LOC113802837	LOC113802837	LOC113802837	192	524	221	516	8967	365	120	178	198	175	253	216	1.20864	3.28898	1.28415	2.83226	48.8182	2.04656	0.583817	0.94755	1.02796	0.99467	1.35154	1.25374	0.00474581	2.1972	up	--	--	Biological Process: cell adhesion (GO:0007155);; Cellular Component: integral component of membrane (GO:0016021);; Biological Process: tissue regeneration (GO:0042246);;	K14939|1.6e-19|dpte:113798178|K14939 cytochrome P450 family 307 subfamily A | (RefSeq) cytochrome P450 307a1-like	Insect hormone biosynthesis (ko00981)	--	--	Ninjurin	--	S	Function unknown	uncharacterized protein LOC113802837 isoform X1 [Penaeus vannamei]	biological process: cellular process (GO:0009987);; biological process: biological adhesion (GO:0022610);; cellular component: cellular anatomical entity (GO:0110165);; biological process: developmental process (GO:0032502);; biological process: growth (GO:0040007)
gene-LOC113819578	LOC113819578	LOC113819578	95	289	27	48	184	71	11	9	16	50	51	22	2.76428	8.3652	0.736	1.30175	4.83433	1.97274	0.272993	0.244655	0.393265	1.42651	1.30844	0.625857	0.00388979	2.17279	up	--	--	Molecular Function: calcium ion binding (GO:0005509);;	K19936|3.9e-31|pki:111856564|K19936 visinin-like protein 1 | (RefSeq) vsnl1; visinin-like protein 1 isoform X1	--	[T]	Signal transduction mechanisms	EF-hand domain pair	Neuronal calcium sensor 2 OS=Caenorhabditis elegans OX=6239 GN=ncs-2 PE=2 SV=2	T	Signal transduction mechanisms	neuronal calcium sensor 2-like [Penaeus vannamei]	molecular function: binding (GO:0005488)
NewGene_10021	--	--	187	162	69	335	949	39	68	17	53	55	17	13	6.53473	5.61984	2.30616	11.0631	30.0735	1.30167	2.0189	0.5492	1.62546	1.90876	0.520875	0.440983	0.00999064	2.17085	up	--	--	--	--	--	--	--	--	--	--	--	--	--
gene-LOC113826481	LOC113826481	LOC113826481	337	219	268	210	27	482	60	63	62	58	78	19	7.59566	4.90124	5.77638	4.47143	0.536572	10.4507	1.14902	1.29471	1.23353	1.28361	1.52826	0.429452	0.00772395	2.1674	up	--	--	Molecular Function: DNA-binding transcription factor activity (GO:0003700);; Cellular Component: nucleus (GO:0005634);; Biological Process: regulation of transcription, DNA-templated (GO:0006355);; Molecular Function: zinc ion binding (GO:0008270);; Molecular Function: sequence-specific DNA binding (GO:0043565);;	K08546|9.3e-40|ame:551649|K08546 nuclear receptor subfamily 2 group E member 3 | (RefSeq) nuclear receptor subfamily 2 group F member 6	--	[T]	Signal transduction mechanisms	Zinc finger, C4 type (two domains)	Protein tailless OS=Drosophila melanogaster OX=7227 GN=tll PE=1 SV=1	K	Transcription	basic proline-rich protein-like isoform X1 [Penaeus vannamei]	molecular function: transcription regulator activity (GO:0140110);; cellular component: intracellular (GO:0005622);; cellular component: cellular anatomical entity (GO:0110165);; biological process: biological regulation (GO:0065007);; molecular function: binding (GO:0005488)
gene-LOC113816278	LOC113816278	LOC113816278	63	65	29	66	269	83	0	18	10	33	33	13	3.84115	3.94415	1.69332	3.80454	15.0092	4.88991	0	1.00543	0.506694	2.03089	1.77149	0.755559	0.000100807	2.16441	up	--	--	Biological Process: reproduction (GO:0000003);; Biological Process: cell morphogenesis (GO:0000902);; Biological Process: cell morphogenesis involved in differentiation (GO:0000904);; Biological Process: epithelial cell development (GO:0002064);; Biological Process: columnar/cuboidal epithelial cell differentiation (GO:0002065);; Biological Process: columnar/cuboidal epithelial cell development (…	K13209|8.8e-18|ccw:104695034|K13209 RNA-binding protein EWS | (RefSeq) EWSR1; RNA-binding protein EWS	--	[Z]	Cytoskeleton	--	GAS2-like protein pickled eggs OS=Drosophila melanogaster OX=7227 GN=pigs PE=2 SV=2	Z	Cytoskeleton	GAS2-like protein 1, partial [Penaeus vannamei]	biological process: reproduction (GO:0000003);; biological process: developmental process (GO:0032502);; biological process: cellular process (GO:0009987);; biological process: reproductive process (GO:0022414);; biological process: multicellular organismal process (GO:0032501);; biological process: multi-organism process (GO:0051704);; biological process: biological regulation (GO:0065007)
gene-LOC113804150	LOC113804150	LOC113804150	383	740	562	612	413	653	64	72	65	242	252	96	7.83513	15.073	11.0191	11.8565	7.65503	12.8725	1.10761	1.37289	1.16733	4.9274	4.58228	1.97305	5.63716e-05	2.16174	up	--	--	Molecular Function: serine-type carboxypeptidase activity (GO:0004185);;	K09646|1.1e-56|sko:100374841|K09646 serine carboxypeptidase 1 [EC:3.4.16.-] | (RefSeq) retinoid-inducible serine carboxypeptidase-like	--	[O]	Posttranslational modification, protein turnover, chaperones	Serine carboxypeptidase	Venom serine carboxypeptidase OS=Apis mellifera OX=7460 PE=2 SV=1	O	Posttranslational modification, protein turnover, chaperones	retinoid-inducible serine carboxypeptidase-like [Penaeus vannamei]	biological process: metabolic process (GO:0008152);; molecular function: catalytic activity (GO:0003824)
gene-LOC113807884	LOC113807884	--	5040	20010	6260	6893	9155	11904	705	2623	2739	4325	2158	1714	78.8788	311.437	93.8321	101.936	129.7	179.305	9.38157	38.3828	38.1169	67.4505	29.9462	27.03	5.78837e-05	2.14311	up	--	--	--	--	--	--	--	--	--	--	--	--	--
gene-LOC113824267	LOC113824267	LOC113824267	270	615	191	235	798	438	78	40	76	92	133	59	1.72004	3.90725	1.1598	1.41305	4.61051	2.68436	0.419987	0.243438	0.43102	0.581229	0.744516	0.37557	1.32402e-05	2.1392	up	--	--	Molecular Function: calcium ion binding (GO:0005509);;	K11583|2.2e-184|dpx:DAPPUDRAFT_252093|K11583 serine/threonine-protein phosphatase 2A regulatory subunit B'' | (RefSeq) hypothetical protein	mRNA surveillance pathway (ko03015)	[A]	RNA processing and modification	EF-hand domain	--	A	RNA processing and modification	serine/threonine-protein phosphatase 2A regulatory subunit B'' subunit delta-like isoform X1 [Penaeus vannamei]	molecular function: binding (GO:0005488)
gene-LOC113806656	LOC113806656	LOC113806656	173	182	104	82	155	132	10	41	38	52	45	10	4.35336	4.57308	2.51564	1.94834	3.53865	3.19008	0.208678	0.964531	0.832121	1.29033	0.989629	0.22923	4.62136e-05	2.13755	up	--	--	Molecular Function: nucleic acid binding (GO:0003676);; Molecular Function: zinc ion binding (GO:0008270);;	K13291|2.3e-86|sko:100370386|K13291 terminal uridylyltransferase [EC:2.7.7.52] | (RefSeq) terminal uridylyltransferase 4-like	--	[D]	Cell cycle control, cell division, chromosome partitioning	TUTase nucleotidyltransferase domain	Poly(A) RNA polymerase gld-2 homolog A OS=Drosophila melanogaster OX=7227 GN=Gld2 PE=1 SV=3	D	Cell cycle control, cell division, chromosome partitioning	terminal uridylyltransferase 4-like [Penaeus vannamei]	molecular function: binding (GO:0005488)
NewGene_13	--	--	103	30	86	72	2058	106	22	40	40	54	68	57	3.61698	1.04299	2.88891	2.3723	65.4586	3.57571	0.646171	1.30215	1.2436	1.88474	2.1025	1.98888	0.00855644	2.13179	up	--	--	Cellular Component: cytoplasm (GO:0005737);; Molecular Function: chitin binding (GO:0008061);; Biological Process: defense response to other organism (GO:0098542);;	--	--	--	--	Penaeidin	Penaeidin-4a OS=Penaeus vannamei OX=6689 PE=3 SV=1	--	--	RecName: Full=Penaeidin-4a; Short=Pen-4a; Flags: Precursor [Penaeus vannamei]	cellular component: cellular anatomical entity (GO:0110165);; molecular function: binding (GO:0005488);; biological process: interspecies interaction between organisms (GO:0044419);; biological process: response to stimulus (GO:0050896)
gene-LOC113805447	LOC113805447	LOC113805447	52	72	49	50	680	82	10	39	23	35	12	19	1.7765	2.45987	1.61393	1.63932	21.3349	2.72429	0.277225	1.2468	0.689559	1.17662	0.354297	0.661318	0.000267289	2.1276	up	--	--	--	--	--	--	--	--	--	--	--	acidic proline-rich protein PRP25-like [Penaeus vannamei]	--
gene-LOC113822439	LOC113822439	LOC113822439	375	1077	258	215	790	344	84	97	87	169	66	136	3.01753	8.61774	1.98822	1.63167	5.75241	2.66514	0.574347	0.723841	0.621539	1.35204	0.468935	1.10222	0.000221815	2.12289	up	--	--	Biological Process: embryonic axis specification (GO:0000578);; Biological Process: cell morphogenesis (GO:0000902);; Biological Process: cell morphogenesis involved in differentiation (GO:0000904);; Molecular Function: regulatory region nucleic acid binding (GO:0001067);; Biological Process: eye development (GO:0001654);; Biological Process: embryonic development via the syncytial blastoderm (GO…	K20210|2.6e-83|tca:662162|K20210 ras-responsive element-binding protein 1 | (RefSeq) Peb; pebbled	MAPK signaling pathway - fly (ko04013)	[R]	General function prediction only	Zinc finger, C2H2 type	--	K	Transcription	LOW QUALITY PROTEIN: ras-responsive element-binding protein 1-like [Penaeus vannamei]	biological process: multicellular organismal process (GO:0032501);; biological process: developmental process (GO:0032502);; molecular function: binding (GO:0005488);; biological process: cellular process (GO:0009987);; biological process: biological regulation (GO:0065007);; molecular function: transcription regulator activity (GO:0140110);; cellular component: intracellular (GO:0005622);; cellu…
gene-LOC113825831	LOC113825831	LOC113825831	172	183	64	62	128	133	0	53	46	51	17	21	2.79047	2.96125	0.990061	0.951864	1.87444	2.0712	0	0.804468	0.654689	0.814282	0.236347	0.338161	0.00731451	2.12082	up	--	--	--	--	--	--	--	--	--	--	--	uncharacterized protein DDB_G0271670-like [Penaeus vannamei]	--
gene-LOC113807365	LOC113807365	LOC113807365	101	304	102	123	433	149	7	42	39	72	65	33	0.465724	1.39951	0.451376	0.538363	1.81484	0.662153	0.023907	0.17963	0.160392	0.329145	0.264303	0.149604	6.2016e-06	2.11863	up	--	--	Molecular Function: microtubule motor activity (GO:0003777);; Molecular Function: ATP binding (GO:0005524);; Biological Process: microtubule-based movement (GO:0007018);; Molecular Function: microtubule binding (GO:0008017);;	K10392|0.0e+00|zne:110828185|K10392 kinesin family member 1 | (RefSeq) kinesin-like protein unc-104 isoform X1	--	[Z]	Cytoskeleton	Kinesin motor domain	Kinesin-like protein unc-104 OS=Anopheles gambiae OX=7165 GN=unc-104 PE=3 SV=3	Z	Cytoskeleton	LOW QUALITY PROTEIN: kinesin-like protein unc-104 [Penaeus vannamei]	molecular function: catalytic activity (GO:0003824);; molecular function: binding (GO:0005488);; biological process: cellular process (GO:0009987)
gene-LOC113811649	LOC113811649	LOC113811649	2704	5934	2365	2930	9591	3212	712	988	1017	974	417	824	35.4518	77.3862	29.7068	36.2999	113.856	40.5428	7.94232	12.1088	11.8518	12.7223	4.83887	10.8888	6.70801e-07	2.11031	up	[T]	Signal transduction mechanisms	Molecular Function: protein serine/threonine kinase activity (GO:0004674);; Molecular Function: ATP binding (GO:0005524);;	K08807|1.3e-91|amex:103043334|K08807 proto-oncogene serine/threonine-protein kinase Pim-3 [EC:2.7.11.1] | (RefSeq) pim3; serine/threonine-protein kinase pim-3	--	[T]	Signal transduction mechanisms	Protein kinase domain	Serine/threonine-protein kinase prk-2 OS=Caenorhabditis elegans OX=6239 GN=prk-2 PE=3 SV=2	T	Signal transduction mechanisms	serine/threonine-protein kinase pim-1-like [Penaeus vannamei]	biological process: metabolic process (GO:0008152);; biological process: cellular process (GO:0009987);; molecular function: catalytic activity (GO:0003824);; molecular function: binding (GO:0005488)
gene-LOC113803238	LOC113803238	LOC113803238	44	172	19	36	108	79	5	18	13	21	8	38	0.772711	3.06691	0.316827	0.599177	1.7426	1.34941	0.065957	0.292191	0.200782	0.372775	0.125781	0.683145	0.00368295	2.10583	up	--	--	--	--	--	--	--	--	--	--	--	uncharacterized protein LOC113803238 [Penaeus vannamei]	--
gene-LOC113815933	LOC113815933	LOC113815933	718	1372	617	677	999	803	82	276	232	269	269	86	8.15544	15.5116	6.71375	7.26511	10.2741	8.78562	0.784789	2.93344	2.34545	3.04102	2.70266	0.979801	3.37654e-06	2.10538	up	[R]	General function prediction only	Molecular Function: copper ion binding (GO:0005507);; Biological Process: peptide metabolic process (GO:0006518);; Cellular Component: membrane (GO:0016020);; Molecular Function: oxidoreductase activity, acting on paired donors, with incorporation or reduction of molecular oxygen, reduced ascorbate as one donor, and incorporation of one atom of oxygen (GO:0016715);;	K24006|6.6e-170|fcd:110845914|K24006 peptidylglycine monooxygenase / peptidylamidoglycolate lyase [EC:1.14.17.3 4.3.2.5] | (RefSeq) peptidyl-glycine alpha-amidating monooxygenase-like	--	[O]	Posttranslational modification, protein turnover, chaperones	Copper type II ascorbate-dependent monooxygenase, C-terminal domain	Peptidyl-alpha-hydroxyglycine alpha-amidating lyase 1 OS=Drosophila melanogaster OX=7227 GN=Pal1 PE=1 SV=1	O	Posttranslational modification, protein turnover, chaperones	LOW QUALITY PROTEIN: peptidyl-glycine alpha-amidating monooxygenase A-like [Penaeus vannamei]	molecular function: binding (GO:0005488);; biological process: metabolic process (GO:0008152);; biological process: cellular process (GO:0009987);; cellular component: cellular anatomical entity (GO:0110165);; molecular function: catalytic activity (GO:0003824)
gene-LOC113816700	LOC113816700	--	412	755	312	618	12888	517	93	265	252	492	494	316	4.27243	7.78681	3.09847	6.05199	121.026	5.16151	0.819941	2.56972	2.32399	5.07776	4.54151	3.29725	0.00678245	2.10399	up	--	--	--	--	--	--	--	--	--	--	--	--	--
gene-LOC113822241	LOC113822241	LOC113822241	124	77	98	826	1284	218	37	43	46	126	123	65	1.55419	0.962464	1.17863	9.80226	14.6109	2.63641	0.387198	0.497632	0.504119	1.57112	1.36153	0.816776	0.00160913	2.10343	up	[G]	Carbohydrate transport and metabolism	Molecular Function: hydrolase activity, hydrolyzing O-glycosyl compounds (GO:0004553);; Cellular Component: extracellular region (GO:0005576);; Biological Process: carbohydrate metabolic process (GO:0005975);; Molecular Function: chitin binding (GO:0008061);;	K01183|4.8e-129|fcd:110848818|K01183 chitinase [EC:3.2.1.14] | (RefSeq) chitinase-3-like protein 1	Amino sugar and nucleotide sugar metabolism (ko00520)	[G]	Carbohydrate transport and metabolism	Glycosyl hydrolases family 18	Probable chitinase 2 OS=Drosophila melanogaster OX=7227 GN=Cht2 PE=1 SV=1	G	Carbohydrate transport and metabolism	LOW QUALITY PROTEIN: chitotriosidase-1-like [Penaeus vannamei]	molecular function: catalytic activity (GO:0003824);; cellular component: cellular anatomical entity (GO:0110165);; biological process: metabolic process (GO:0008152);; molecular function: binding (GO:0005488)
gene-LOC113819219	LOC113819219	LOC113819219	696	810	696	1094	7225	971	115	383	347	261	477	175	4.15161	4.80542	3.97648	6.1689	39.0313	5.57216	0.580912	2.13506	1.84024	1.55131	2.52339	1.05054	2.33744e-06	2.1008	up	[JO]	Translation, ribosomal structure and biogenesis;; Posttranslational modification, protein turnover, chaperones	Molecular Function: procollagen-proline 4-dioxygenase activity (GO:0004656);; Molecular Function: iron ion binding (GO:0005506);; Cellular Component: endoplasmic reticulum (GO:0005783);; Molecular Function: oxidoreductase activity, acting on single donors with incorporation of molecular oxygen, incorporation of two atoms of oxygen (GO:0016702);; Molecular Function: L-ascorbic acid binding (GO:003…	K00472|2.7e-171|phu:Phum_PHUM445570|K00472 prolyl 4-hydroxylase [EC:1.14.11.2] | (RefSeq) Prolyl 4-hydroxylase alpha-1 subunit precursor, putative	Arginine and proline metabolism (ko00330)	[E]	Amino acid transport and metabolism	Prolyl 4-Hydroxylase alpha-subunit, N-terminal region	Prolyl 4-hydroxylase subunit alpha-2 OS=Caenorhabditis elegans OX=6239 GN=phy-2 PE=1 SV=1	E	Amino acid transport and metabolism	LOW QUALITY PROTEIN: prolyl 4-hydroxylase subunit alpha-1-like [Penaeus vannamei]	biological process: metabolic process (GO:0008152);; biological process: cellular process (GO:0009987);; molecular function: catalytic activity (GO:0003824);; molecular function: binding (GO:0005488);; cellular component: intracellular (GO:0005622);; cellular component: cellular anatomical entity (GO:0110165)
gene-LOC113815677	LOC113815677	LOC113815677	262	420	249	404	8862	381	66	233	230	309	189	250	3.24416	5.29296	3.0652	4.98371	105.955	4.63227	0.7256	2.77691	2.57904	3.93596	2.03434	3.27766	0.0064368	2.09477	up	--	--	Molecular Function: GTPase activator activity (GO:0005096);; Molecular Function: metal ion binding (GO:0046872);; Molecular Function: phosphatidylinositol bisphosphate binding (GO:1902936);;	K12486|1.7e-25|egl:EGR_01028|K12486 stromal membrane-associated protein | (RefSeq) Stromal membrane-associated protein	Endocytosis (ko04144)	[T]	Signal transduction mechanisms	Putative GTPase activating protein for Arf	--	T	Signal transduction mechanisms	arf-GAP with dual PH domain-containing protein 1-like isoform X1 [Penaeus vannamei]	biological process: biological regulation (GO:0065007);; molecular function: molecular function regulator (GO:0098772);; molecular function: binding (GO:0005488)
gene-LOC113829274	LOC113829274	--	131	282	59	103	120	107	17	39	29	43	50	16	1.11024	2.38826	0.480409	0.826808	0.922887	0.875349	0.120733	0.310074	0.219498	0.357279	0.372396	0.136335	0.000375226	2.0871	up	--	--	--	--	--	--	--	--	--	--	--	--	--
gene-LOC113811918	LOC113811918	LOC113811918	204	2083	272	1158	3300	528	44	235	91	222	652	263	4.45813	45.4193	5.69197	23.9753	65.4906	11.126	0.815899	4.80022	1.76224	4.84595	12.672	5.80661	0.00750927	2.08542	up	--	--	--	K06560|1.4e-08|lco:104929561|K06560 mannose receptor, C type | (RefSeq) mrc1; macrophage mannose receptor 1	Phagosome (ko04145)	--	--	Lectin C-type domain	--	--	--	galactose-specific lectin nattectin-like [Penaeus vannamei]	--
gene-LOC113808587	LOC113808587	LOC113808587	558	650	291	288	233	472	21	110	117	217	171	48	6.01227	6.96613	3.00503	2.93022	2.26516	4.89818	0.188732	1.09924	1.11991	2.32461	1.62951	0.512716	0.000979917	2.08009	up	--	--	Biological Process: microtubule cytoskeleton organization (GO:0000226);; Biological Process: eye development (GO:0001654);; Biological Process: compound eye morphogenesis (GO:0001745);; Biological Process: compound eye photoreceptor cell differentiation (GO:0001751);; Biological Process: eye photoreceptor cell differentiation (GO:0001754);; Biological Process: larval development (GO:0002164);; Mo…	--	--	--	--	--	--	S	Function unknown	uncharacterized protein LOC113808587 [Penaeus vannamei]	biological process: cellular process (GO:0009987);; biological process: multicellular organismal process (GO:0032501);; biological process: developmental process (GO:0032502);; molecular function: binding (GO:0005488);; cellular component: intracellular (GO:0005622);; cellular component: cellular anatomical entity (GO:0110165);; biological process: localization (GO:0051179);; biological process: …
gene-LOC113808151	LOC113808151	LOC113808151	134	148	93	630	3150	288	42	99	118	113	107	134	1.04922	1.15234	0.694009	4.66668	22.3681	2.17072	0.277862	0.724811	0.819313	0.88306	0.739655	1.05578	0.00186676	2.06205	up	--	--	--	--	--	--	--	--	--	--	--	hypothetical protein C7M84_000731 [Penaeus vannamei]	--
gene-LOC113820118	LOC113820118	LOC113820118	110	139	41	46	151	47	0	30	18	31	36	17	1.72429	2.17643	0.613654	0.678549	2.14954	0.703501	0	0.440761	0.249205	0.482998	0.499936	0.25449	0.00323455	2.05069	up	--	--	Cellular Component: integral component of membrane (GO:0016021);;	K22989|3.2e-23|myi:110454936|K22989 integral membrane protein GPR137 | (RefSeq) integral membrane protein GPR137B-like	--	--	--	--	--	S	Function unknown	integral membrane protein GPR137-like [Penaeus vannamei]	cellular component: cellular anatomical entity (GO:0110165)
gene-LOC113824266	LOC113824266	LOC113824266	196	462	170	233	658	365	103	33	80	94	50	10	1.19453	2.80301	0.992138	1.34234	3.6377	2.14175	0.530546	0.185832	0.434399	0.567019	0.267407	0.059897	0.00431142	2.04995	up	--	--	Molecular Function: calcium ion binding (GO:0005509);;	K11583|6.4e-160|zne:110832008|K11583 serine/threonine-protein phosphatase 2A regulatory subunit B'' | (RefSeq) uncharacterized protein LOC110832008 isoform X1	mRNA surveillance pathway (ko03015)	[A]	RNA processing and modification	EF-hand domain	--	A	RNA processing and modification	LOW QUALITY PROTEIN: serine/threonine-protein phosphatase 2A regulatory subunit B'' subunit beta-like [Penaeus vannamei]	molecular function: binding (GO:0005488)
NewGene_2770	--	--	29	45	61	72	369	103	0	24	17	17	45	21	1.2291	1.96163	2.5477	2.95371	14.6424	4.32782	0	0.979332	0.637395	0.739056	1.73104	0.89562	0.00134921	2.04432	up	--	--	--	--	--	--	--	--	--	--	--	--	--
gene-LOC113810845	LOC113810845	LOC113810845	2835	735	927	1038	404	1046	82	474	396	303	535	169	84.8453	21.868	26.5538	29.3484	10.94	30.1206	2.07064	13.2452	10.5146	9.00958	14.1884	5.06836	0.00474581	2.03699	up	--	--	Cellular Component: integral component of membrane (GO:0016021);;	--	--	--	--	--	--	--	--	disintegrin and metalloproteinase domain-containing protein 29-like [Penaeus vannamei]	cellular component: cellular anatomical entity (GO:0110165)
gene-LOC113802822	LOC113802822	LOC113802822	80	286	135	632	1432	451	28	18	53	206	149	120	1.47034	5.1962	2.37033	10.883	23.5628	7.89872	0.422021	0.281653	0.867753	3.79042	2.40628	2.22369	0.00317772	2.03679	up	--	--	Molecular Function: carbohydrate binding (GO:0030246);;	--	--	--	--	Lectin C-type domain	--	--	--	uncharacterized protein LOC113802822 isoform X1 [Penaeus vannamei]	molecular function: binding (GO:0005488)
gene-LOC113827785	LOC113827785	LOC113827785	46	68	38	40	228	41	2	3	21	31	24	13	0.252589	0.366422	0.197818	0.208111	1.1393	0.218693	0.009444	0.012796	0.102586	0.169343	0.114499	0.067519	0.00031177	2.01962	up	--	--	Cellular Component: integral component of membrane (GO:0016021);;	K23664|2.8e-32|mze:101482907|K23664 multipile epidermal growth factor-like domains protein 8 | (RefSeq) megf8; multiple epidermal growth factor-like domains protein 8	Hedgehog signaling pathway (ko04340)	[TV]	Signal transduction mechanisms;; Defense mechanisms	Kelch motif	--	T	Signal transduction mechanisms	attractin-like isoform X1 [Penaeus vannamei]	cellular component: cellular anatomical entity (GO:0110165)
gene-LOC113799911	LOC113799911	LOC113799911	60	77	38	154	1764	101	15	52	57	76	43	48	0.242313	0.307533	0.145418	0.586384	6.66082	0.390687	0.05068	0.19434	0.20229	0.3027	0.15065	0.192503	0.00728235	2.01622	up	--	--	Biological Process: signal transduction (GO:0007165);;	K10350|1.5e-13|pxy:105388985|K10350 Zyg-11 protein homolog | (RefSeq) protein zer-1 homolog	--	[R]	General function prediction only	Ankyrin repeats (many copies)	--	S	Function unknown	uncharacterized protein LOC113799911 isoform X1 [Penaeus vannamei]	biological process: cellular process (GO:0009987);; biological process: biological regulation (GO:0065007)
gene-LOC113813162	LOC113813162	LOC113813162	48739	39316	32965	34278	10511	62339	9850	7249	7602	8709	19294	2387	469.571	376.689	304.184	312.063	91.6636	578.061	80.7594	65.294	65.126	83.61	164.837	23.1751	0.00798788	2.01325	up	[T]	Signal transduction mechanisms	Molecular Function: hydrolase activity (GO:0016787);;	K21814|6.4e-98|isc:IscW_ISCW023080|K21814 serine/threonine-protein phosphatase CPPED1 [EC:3.1.3.16] | (RefSeq) purple acid phosphatase, putative	--	[G]	Carbohydrate transport and metabolism	Calcineurin-like phosphoesterase	--	G	Carbohydrate transport and metabolism	serine/threonine-protein phosphatase CPPED1-like [Penaeus vannamei]	molecular function: catalytic activity (GO:0003824)
gene-LOC113821300	LOC113821300	LOC113821300	1243	1395	718	915	242	1230	71	179	225	605	369	232	52.852	59.0056	29.2372	36.7608	9.30031	50.3627	2.55319	7.09863	8.48918	25.643	13.914	9.93321	0.00269596	2.01096	up	--	--	Cellular Component: integral component of membrane (GO:0016021);;	K05030|3.8e-29|amex:103031751|K05030 calcium-activated chloride channel regulator 3/4 | (RefSeq) calcium-activated chloride channel regulator 1-like	--	--	--	Calcium-activated chloride channel N terminal	--	S	Function unknown	calcium-activated chloride channel regulator family member 3-like [Penaeus vannamei]	cellular component: cellular anatomical entity (GO:0110165)
gene-LOC113815315	LOC113815315	LOC113815315	3146	3705	1581	3149	7343	2785	384	617	672	862	1227	919	19.8284	23.2231	9.54369	18.7571	41.9039	16.8965	2.05976	3.63263	3.76449	5.41158	6.85828	5.83611	3.17215e-12	2.00924	up	--	--	Cellular Component: mitochondrial envelope (GO:0005740);; Cellular Component: integral component of membrane (GO:0016021);; Biological Process: positive regulation of apoptotic process (GO:0043065);;	K15464|3.6e-43|zne:110829053|K15464 BCL2/adenovirus E1B 19 kDa protein-interacting protein 3 | (RefSeq) BCL2/adenovirus E1B 19 kDa protein-interacting protein 3	FoxO signaling pathway (ko04068);; Mitophagy - animal (ko04137);; Autophagy - animal (ko04140)	--	--	BNIP3	NIP3 homolog OS=Caenorhabditis elegans OX=6239 GN=dct-1 PE=1 SV=2	S	Function unknown	uncharacterized protein LOC113815315 [Penaeus vannamei]	cellular component: intracellular (GO:0005622);; cellular component: cellular anatomical entity (GO:0110165);; biological process: biological regulation (GO:0065007)
gene-LOC113822930	LOC113822930	LOC113822930	486	101	194	149	1086	309	18	129	102	30	160	33	10.7594	2.21088	4.10449	3.10338	21.7637	6.58239	0.329885	2.67012	1.99782	0.641745	3.13149	0.735173	0.00325493	1.99175	up	--	--	--	--	--	--	--	--	--	--	--	uncharacterized protein LOC113822930 [Penaeus vannamei]	--
gene-LOC113822354	LOC113822354	LOC113822354	2473	6688	1400	1678	5352	2124	758	576	746	932	417	799	12.2239	32.8462	6.65195	7.92125	24.0237	10.0489	3.17195	2.6439	3.2584	4.56338	1.81743	3.9747	0.000857599	1.98244	up	--	--	Biological Process: embryonic axis specification (GO:0000578);; Biological Process: cell morphogenesis (GO:0000902);; Biological Process: cell morphogenesis involved in differentiation (GO:0000904);; Molecular Function: regulatory region nucleic acid binding (GO:0001067);; Biological Process: eye development (GO:0001654);; Biological Process: embryonic development via the syncytial blastoderm (GO…	K20210|3.7e-89|tca:662162|K20210 ras-responsive element-binding protein 1 | (RefSeq) Peb; pebbled	MAPK signaling pathway - fly (ko04013)	[R]	General function prediction only	Zinc finger, C2H2 type	--	K	Transcription	ras-responsive element-binding protein 1-like isoform X2 [Penaeus vannamei]	biological process: multicellular organismal process (GO:0032501);; biological process: developmental process (GO:0032502);; molecular function: binding (GO:0005488);; biological process: cellular process (GO:0009987);; biological process: biological regulation (GO:0065007);; molecular function: transcription regulator activity (GO:0140110);; cellular component: intracellular (GO:0005622);; cellu…
gene-LOC113822413	LOC113822413	LOC113822413	528	720	326	402	483	441	15	126	145	239	96	196	6.0841	8.24711	3.59028	4.3699	5.02985	4.89053	0.144685	1.35547	1.48052	2.74094	0.979897	2.2684	0.000483321	1.95324	up	--	--	Cellular Component: integral component of nuclear inner membrane (GO:0005639);; Cellular Component: meiotic nuclear membrane microtubule tethering complex (GO:0034993);;	--	--	--	--	--	--	--	--	lateral signaling target protein 2 homolog [Penaeus vannamei]	cellular component: intracellular (GO:0005622);; cellular component: cellular anatomical entity (GO:0110165);; cellular component: protein-containing complex (GO:0032991)
gene-LOC113815721	LOC113815721	LOC113815721	3150	10887	2056	3161	10251	4436	556	1620	1555	950	823	2383	52.4561	180.299	32.7841	49.7367	154.532	71.0999	7.87672	25.2233	23.0255	15.7638	12.1453	39.9965	0.000574681	1.94771	up	--	--	Cellular Component: cytoplasm (GO:0005737);; Biological Process: negative regulation of signal transduction (GO:0009968);;	K08270|1.0e-08|salp:111951601|K08270 DNA-damage-inducible transcript 4 | (RefSeq) DNA damage-inducible transcript 4 protein	Autophagy - animal (ko04140);; mTOR signaling pathway (ko04150)	--	--	RTP801 C-terminal region	--	S	Function unknown	DNA damage-inducible transcript 4-like protein [Penaeus vannamei]	cellular component: cellular anatomical entity (GO:0110165);; biological process: biological regulation (GO:0065007)
gene-LOC113829867	LOC113829867	LOC113829867	316	524	181	159	122	394	49	76	55	64	151	65	7.07965	11.6825	3.86627	3.36062	2.46913	8.48475	0.923705	1.57809	1.08952	1.42204	2.98902	1.46722	0.00298907	1.94762	up	--	--	--	--	--	--	--	--	--	--	--	uncharacterized protein LOC113829867 [Penaeus vannamei]	--
gene-LOC113821139	LOC113821139	LOC113821139	42	85	35	32	198	45	0	11	21	36	13	18	0.660616	1.34415	0.522933	0.4772	2.86535	0.69062	0	0.154293	0.299472	0.575637	0.179741	0.278193	0.00104237	1.94628	up	[R]	General function prediction only	Molecular Function: GTPase activity (GO:0003924);; Molecular Function: GTP binding (GO:0005525);; Biological Process: Rab protein signal transduction (GO:0032482);;	K07880|4.0e-93|isc:IscW_ISCW020598|K07880 Ras-related protein Rab-4B | (RefSeq) RAS-related protein, putative	--	[U]	Intracellular trafficking, secretion, and vesicular transport	Ras family	Ras-related protein Rab-4 OS=Dictyostelium discoideum OX=44689 GN=rab4 PE=3 SV=1	U	Intracellular trafficking, secretion, and vesicular transport	ras-related protein Rab-4B-like [Penaeus vannamei]	molecular function: catalytic activity (GO:0003824);; molecular function: binding (GO:0005488);; biological process: cellular process (GO:0009987);; biological process: signaling (GO:0023052);; biological process: response to stimulus (GO:0050896);; biological process: biological regulation (GO:0065007)
gene-LOC113802925	LOC113802925	LOC113802925	1397	2978	1393	1222	625	1585	202	528	478	874	389	193	36.82	75.3617	35.4151	30.3017	14.614	39.6288	4.37447	13.0214	12.1731	22.8045	9.96695	5.57132	0.00218954	1.94586	up	[G]	Carbohydrate transport and metabolism	Molecular Function: oxidoreductase activity (GO:0016491);;	K00773|2.1e-49|nai:NECAME_04010|K00773 queuine tRNA-ribosyltransferase [EC:2.4.2.29] | (RefSeq) tRNA-guanine transglycosylase	--	[CR]	Energy production and conversion;; General function prediction only	Alcohol dehydrogenase GroES-like domain	--	C	Energy production and conversion	uncharacterized protein LOC113802925 isoform X2 [Penaeus vannamei]	molecular function: catalytic activity (GO:0003824)
gene-LOC113808579	LOC113808579	LOC113808579	601	577	308	288	346	560	31	110	173	234	174	52	6.5568	6.26179	3.21178	2.96589	3.41282	5.87491	0.278638	1.11835	1.67397	2.53907	1.67867	0.570617	0.000555479	1.94302	up	--	--	Cellular Component: integral component of membrane (GO:0016021);;	--	--	--	--	--	--	--	--	uncharacterized protein LOC113808579 [Penaeus vannamei]	cellular component: cellular anatomical entity (GO:0110165)
gene-LOC113818076	LOC113818076	LOC113818076	1081	1107	1526	1398	821	1586	171	248	291	611	369	356	26.37	26.8251	35.5463	32.2269	18.0792	37.3025	3.52773	5.61655	6.28414	14.8475	7.95482	8.67403	1.2428e-05	1.93966	up	[H]	Coenzyme transport and metabolism	Molecular Function: pyridoxamine-phosphate oxidase activity (GO:0004733);; Biological Process: pyridoxine biosynthetic process (GO:0008615);; Molecular Function: FMN binding (GO:0010181);;	K00275|8.0e-83|zne:110840086|K00275 pyridoxamine 5'-phosphate oxidase [EC:1.4.3.5] | (RefSeq) pyridoxine-5'-phosphate oxidase-like isoform X1	Vitamin B6 metabolism (ko00750)	[H]	Coenzyme transport and metabolism	Pyridoxamine 5'-phosphate oxidase	Putative pyridoxamine 5'-phosphate oxidase OS=Caenorhabditis elegans OX=6239 GN=F57B9.1 PE=3 SV=2	H	Coenzyme transport and metabolism	pyridoxine-5'-phosphate oxidase-like isoform X1 [Penaeus vannamei]	biological process: metabolic process (GO:0008152);; molecular function: catalytic activity (GO:0003824);; biological process: cellular process (GO:0009987);; molecular function: binding (GO:0005488)
gene-LOC113822796	LOC113822796	LOC113822796	376	1185	367	365	1820	302	54	74	148	247	372	131	5.40313	16.9664	5.06152	4.96466	23.7202	4.18574	0.658298	0.992572	1.88474	3.54073	4.74811	1.89491	0.000810331	1.9321	up	--	--	Cellular Component: integral component of membrane (GO:0016021);;	--	--	--	--	TMEM164 family	--	S	Function unknown	transmembrane protein 164-like [Penaeus vannamei]	cellular component: cellular anatomical entity (GO:0110165)
gene-LOC113823075	LOC113823075	LOC113823075	644	910	272	877	4335	452	46	105	164	310	591	257	12.9592	18.579	5.23872	17.0729	80.1942	8.90447	0.773992	1.95286	2.91857	6.24465	10.5635	5.20793	0.00185084	1.92262	up	--	--	Molecular Function: carbohydrate binding (GO:0030246);;	--	--	[T]	Signal transduction mechanisms	Low-density lipoprotein receptor domain class A	--	--	--	uncharacterized protein LOC113823075 isoform X2 [Penaeus vannamei]	molecular function: binding (GO:0005488)
gene-LOC113827363	LOC113827363	LOC113827363	2600	3433	1709	1539	3708	1473	585	251	420	795	694	588	39.1598	51.4348	24.6505	21.8977	50.5664	21.3548	7.49687	3.53261	5.61984	11.9254	9.27123	8.91816	0.000217285	1.91934	up	--	--	Cellular Component: integral component of membrane (GO:0016021);;	--	--	--	--	--	--	--	--	actin cytoskeleton-regulatory complex protein pan-1-like [Penaeus vannamei]	cellular component: cellular anatomical entity (GO:0110165)
gene-LOC113822568	LOC113822568	LOC113822568	1035	1444	2244	231	4569	1534	366	203	379	460	378	461	30.1825	41.9024	62.7181	6.35709	120.692	43.0876	9.08829	5.5137	9.82182	13.3693	9.76113	13.5538	0.00170278	1.91748	up	--	--	--	--	--	--	--	--	--	--	--	uncharacterized protein LOC113822568 [Penaeus vannamei]	--
NewGene_9293	--	--	553	1546	328	378	457	541	91	208	211	374	152	60	9.00051	25.0476	5.10723	5.82	6.73846	8.48081	1.24895	3.15635	3.04892	6.06904	2.19142	0.972595	0.00542759	1.90623	up	[L]	Replication, recombination and repair	--	K02295|4.88e-70|pmac:106708035|K02295 cryptochrome | (RefSeq) cryptochrome-1	--	[LT]	Replication, recombination and repair;; Signal transduction mechanisms	FAD binding domain of DNA photolyase	Cryptochrome-1 OS=Aedes aegypti OX=7159 GN=cry PE=3 SV=1	--	--	cryptochrome precursor [Penaeus vannamei]	--
gene-LOC113816535	LOC113816535	LOC113816535	41	160	35	71	191	56	9	47	9	29	10	24	0.318839	1.24613	0.258112	0.516025	1.35205	0.415807	0.054156	0.342101	0.05751	0.221458	0.065308	0.181481	0.00316201	1.90171	up	--	--	Biological Process: negative regulation of transcription by RNA polymerase II (GO:0000122);; Biological Process: cell morphogenesis (GO:0000902);; Biological Process: cell morphogenesis involved in differentiation (GO:0000904);; Molecular Function: transcription regulatory region sequence-specific DNA binding (GO:0000976);; Molecular Function: RNA polymerase II transcription regulatory region seq…	K09228|3.5e-22|api:100161335|K09228 KRAB domain-containing zinc finger protein | (RefSeq) zinc finger and SCAN domain-containing protein 2	--	--	--	Zinc-finger double domain	--	S	Function unknown	PR domain zinc finger protein 15-like isoform X1 [Penaeus vannamei]	biological process: biological regulation (GO:0065007);; biological process: developmental process (GO:0032502);; molecular function: binding (GO:0005488);; molecular function: transcription regulator activity (GO:0140110);; cellular component: intracellular (GO:0005622);; cellular component: cellular anatomical entity (GO:0110165);; biological process: multicellular organismal process (GO:003250…
gene-LOC113814261	LOC113814261	LOC113814261	215	1070	419	605	4158	1213	92	216	340	410	320	135	1.38434	6.86288	2.58377	3.68802	24.3248	7.55482	0.504078	1.29878	1.94668	2.6299	1.82839	0.877264	0.000277879	1.89641	up	[R]	General function prediction only	Molecular Function: nucleotide binding (GO:0000166);; Molecular Function: nucleoside binding (GO:0001882);; Molecular Function: purine nucleoside binding (GO:0001883);; Biological Process: tissue homeostasis (GO:0001894);; Biological Process: retina homeostasis (GO:0001895);; Molecular Function: molecular_function (GO:0003674);; Molecular Function: binding (GO:0005488);; Molecular Function: GTP b…	--	--	--	--	AAA domain	TRPL translocation defect protein 14 OS=Drosophila melanogaster OX=7227 GN=Ttd14 PE=1 SV=1	S	Function unknown	hypothetical protein C7M84_011928 [Penaeus vannamei]	molecular function: binding (GO:0005488);; biological process: biological regulation (GO:0065007);; biological process: multicellular organismal process (GO:0032501);; cellular component: intracellular (GO:0005622);; cellular component: cellular anatomical entity (GO:0110165);; biological process: response to stimulus (GO:0050896);; biological process: cellular process (GO:0009987)
gene-LOC113801825	LOC113801825	LOC113801825	1716	1341	1652	2608	17662	3157	229	715	863	1530	1167	689	65.8714	51.1689	60.7327	94.6009	613.798	116.626	7.45012	25.6378	29.4359	58.5151	39.7075	26.6449	4.00944e-05	1.88741	up	--	--	Cellular Component: extracellular region (GO:0005576);; Molecular Function: peptidase inhibitor activity (GO:0030414);;	--	--	--	--	WAP-type (Whey Acidic Protein) 'four-disulfide core'	--	--	--	small cysteine and glycine repeat-containing protein 2-like [Penaeus vannamei]	cellular component: cellular anatomical entity (GO:0110165);; biological process: biological regulation (GO:0065007);; molecular function: molecular function regulator (GO:0098772)
gene-LOC113805673	LOC113805673	LOC113805673	5324	6054	3223	3947	10354	6801	764	1152	1408	1964	1478	1953	29.358	33.195	17.0183	20.5653	51.6806	36.0928	3.58504	5.93711	6.90048	10.7901	7.22483	10.8534	1.47097e-11	1.8742	up	--	--	Cellular Component: cytoskeleton (GO:0005856);;	K18037|3.9e-147|zne:110833539|K18037 tyrosine-protein phosphatase non-receptor type 4 [EC:3.1.3.48] | (RefSeq) tyrosine-protein phosphatase non-receptor type 4	--	[T]	Signal transduction mechanisms	FERM C-terminal PH-like domain	Tyrosine-protein phosphatase 1 OS=Caenorhabditis elegans OX=6239 GN=ptp-1 PE=2 SV=3	T	Signal transduction mechanisms	tyrosine-protein phosphatase non-receptor type 4-like [Penaeus vannamei]	cellular component: intracellular (GO:0005622);; cellular component: cellular anatomical entity (GO:0110165)
gene-LOC113830034	LOC113830034	LOC113830034	2094	2891	1033	1417	2527	1587	164	445	513	623	817	621	25.1313	34.5042	11.872	16.0674	27.4503	18.3263	1.67312	4.98777	5.47056	7.44381	8.68533	7.509	7.31986e-06	1.87263	up	--	--	Cellular Component: protein phosphatase type 1 complex (GO:0000164);; Biological Process: response to reactive oxygen species (GO:0000302);; Biological Process: regulation of protein phosphorylation (GO:0001932);; Biological Process: negative regulation of protein phosphorylation (GO:0001933);; Molecular Function: molecular_function (GO:0003674);; Cellular Component: cellular_component (GO:000557…	K17558|4.5e-13|xla:495701|K17558 protein phosphatase 1 regulatory subunit 15B | (RefSeq) ppp1r15b.L, ppp1r15b, ppp1r15b-a; protein phosphatase 1 regulatory subunit 15B L homeolog	--	--	--	Phosphatase-1 catalytic subunit binding region	--	S	Function unknown	uncharacterized protein LOC113830034 [Penaeus vannamei]	cellular component: protein-containing complex (GO:0032991);; biological process: response to stimulus (GO:0050896);; biological process: biological regulation (GO:0065007);; cellular component: intracellular (GO:0005622);; cellular component: cellular anatomical entity (GO:0110165);; biological process: metabolic process (GO:0008152);; biological process: cellular process (GO:0009987);; biologic…
gene-LOC113820859	LOC113820859	LOC113820859	183	431	137	139	274	267	21	20	47	44	115	147	0.915589	2.18747	0.652811	0.656187	1.24027	1.30984	0.088872	0.092769	0.207009	0.217052	0.509684	0.736646	0.00525575	1.87021	up	--	--	Molecular Function: magnesium ion transmembrane transporter activity (GO:0015095);; Cellular Component: integral component of membrane (GO:0016021);;	K22733|2.7e-66|pcan:112560153|K22733 magnesium transporter | (RefSeq) magnesium transporter NIPA2-like isoform X1	--	[S]	Function unknown	Magnesium transporter NIPA	--	U	Intracellular trafficking, secretion, and vesicular transport	probable magnesium transporter NIPA1 [Penaeus vannamei]	biological process: cellular process (GO:0009987);; biological process: localization (GO:0051179);; molecular function: transporter activity (GO:0005215);; cellular component: cellular anatomical entity (GO:0110165)
gene-LOC113830035	LOC113830035	LOC113830035	2074	2776	1125	1392	2728	1521	176	497	453	540	893	650	22.0695	29.3751	11.4591	13.9939	26.2783	15.5812	1.59408	4.94494	4.28215	5.71961	8.42893	6.9641	7.68271e-06	1.84034	up	--	--	--	--	--	--	--	--	--	--	--	uncharacterized protein LOC113830035 [Penaeus vannamei]	--
gene-LOC113818704	LOC113818704	LOC113818704	398	135	350	236	1300	308	39	108	54	109	264	35	3.81017	1.27884	3.20516	2.1325	11.2729	2.84084	0.316723	0.964774	0.457871	1.03479	2.24253	0.335617	0.00155716	1.8375	up	--	--	--	--	--	--	--	--	--	--	--	uncharacterized protein LOC113818704 [Penaeus vannamei]	--
NewGene_11420	--	--	11170	7703	6121	8040	2762	7944	1283	1460	1610	2079	2925	3623	40.2978	27.6357	21.1466	27.4057	9.01943	27.5839	3.9392	4.92243	5.16268	7.47215	9.35603	13.1719	0.0023533	1.82173	up	--	--	--	--	--	--	--	--	--	--	--	--	--
gene-LOC113824616	LOC113824616	LOC113824616	137	241	178	185	289	419	8	76	48	99	110	75	1.01482	1.77453	1.26431	1.29177	1.94167	2.98954	0.050223	0.527113	0.315194	0.727462	0.720184	0.557517	0.000327621	1.82171	up	[T]	Signal transduction mechanisms	Molecular Function: protein serine/threonine kinase activity (GO:0004674);; Molecular Function: ATP binding (GO:0005524);;	K08867|5.4e-135|fcd:110853500|K08867 WNK lysine deficient protein kinase [EC:2.7.11.1] | (RefSeq) uncharacterized protein LOC110853500 isoform X1	--	[R]	General function prediction only	Protein kinase domain	Serine/threonine-protein kinase WNK OS=Caenorhabditis elegans OX=6239 GN=wnk-1 PE=1 SV=1	T	Signal transduction mechanisms	serine/threonine-protein kinase WNK2-like [Penaeus vannamei]	biological process: metabolic process (GO:0008152);; biological process: cellular process (GO:0009987);; molecular function: catalytic activity (GO:0003824);; molecular function: binding (GO:0005488)
gene-LOC113826021	LOC113826021	LOC113826021	670	468	428	213	1453	328	177	117	110	108	122	80	14.0924	9.77695	8.61422	4.22239	27.6625	6.62757	3.15743	2.2862	2.04609	2.24403	2.26481	1.68883	0.00160497	1.81959	up	[E]	Amino acid transport and metabolism	Cellular Component: integral component of membrane (GO:0016021);; Molecular Function: transmembrane transporter activity (GO:0022857);;	K13781|4.0e-79|fcd:110858006|K13781 solute carrier family 7 (L-type amino acid transporter), member 8 | (RefSeq) Y+L amino acid transporter 2-like isoform X1	--	[E]	Amino acid transport and metabolism	Amino acid permease	Amino acid transporter protein 6 OS=Caenorhabditis elegans OX=6239 GN=aat-6 PE=1 SV=2	E	Amino acid transport and metabolism	large neutral amino acids transporter small subunit 2-like [Penaeus vannamei]	cellular component: cellular anatomical entity (GO:0110165);; molecular function: transporter activity (GO:0005215)
gene-LOC113828937	LOC113828937	LOC113828937	705	1235	600	579	633	816	43	171	241	629	255	137	5.15185	8.99617	4.21326	3.99985	4.18953	5.7438	0.254807	1.15302	1.58894	4.56362	1.65473	1.00004	0.00212502	1.81902	up	--	--	Biological Process: reproduction (GO:0000003);; Biological Process: negative regulation of transcription by RNA polymerase II (GO:0000122);; Biological Process: age-dependent response to oxidative stress (GO:0001306);; Biological Process: temperature homeostasis (GO:0001659);; Biological Process: regulation of protein phosphorylation (GO:0001932);; Biological Process: system process (GO:0003008);…	K02633|4.8e-122|zne:110835158|K02633 period circadian protein 2 | (RefSeq) period circadian protein isoform X1	Circadian rhythm - fly (ko04711)	[T]	Signal transduction mechanisms	Period protein 2/3C-terminal region	Period circadian protein OS=Periplaneta americana OX=6978 GN=per PE=2 SV=2	K	Transcription	period circadian protein-like isoform X1 [Penaeus vannamei]	biological process: reproduction (GO:0000003);; biological process: biological regulation (GO:0065007);; biological process: response to stimulus (GO:0050896);; biological process: multicellular organismal process (GO:0032501);; molecular function: transcription regulator activity (GO:0140110);; molecular function: binding (GO:0005488);; cellular component: intracellular (GO:0005622);; cellular c…
gene-LOC113814457	LOC113814457	LOC113814457	635	521	319	956	3201	798	110	164	210	465	220	199	27.2722	22.2248	13.1128	38.7892	124.487	32.9637	4.01566	6.55142	8.01578	19.8818	8.37758	8.57519	3.5892e-07	1.81805	up	--	--	Cellular Component: integral component of membrane (GO:0016021);;	--	--	--	--	Domain of unknown function (DUF4728)	--	--	--	uncharacterized protein LOC113814457 [Penaeus vannamei]	cellular component: cellular anatomical entity (GO:0110165)
gene-LOC113815942	LOC113815942	--	46	74	37	24	49	67	0	12	22	32	18	9	3.59144	5.68941	2.71469	1.73971	3.46776	4.99794	0	0.84096	1.48497	2.49301	1.19152	0.673627	0.00750927	1.81795	up	--	--	--	--	--	--	--	--	--	--	--	--	--
gene-LOC113825184	LOC113825184	LOC113825184	51	182	66	42	54	83	7	29	37	39	19	18	1.66332	5.9373	2.07883	1.28402	1.59254	2.62798	0.183401	0.86879	1.06768	1.27723	0.538413	0.572136	0.00546123	1.81793	up	--	--	Molecular Function: RNA binding (GO:0003723);;	K14947|1.8e-39|lak:106159424|K14947 epithelial splicing regulatory protein 1/2 | (RefSeq) epithelial splicing regulatory protein 1 isoform X1	--	--	--	--	--	A	RNA processing and modification	epithelial splicing regulatory protein 2-like [Penaeus vannamei]	molecular function: binding (GO:0005488)
gene-LOC113800256	LOC113800256	LOC113800256	201	472	110	197	998	134	23	84	55	109	56	157	4.60881	10.7585	2.4082	4.26979	20.7402	2.9478	0.448813	1.78292	1.12242	2.49212	1.12912	3.6327	0.00136321	1.81346	up	--	--	--	--	--	--	--	--	--	--	--	uncharacterized protein LOC113800256 [Penaeus vannamei]	--
gene-LOC113829011	LOC113829011	LOC113829011	8102	6950	4764	5853	1354	6308	1429	1560	1454	1258	2464	1441	74.0957	63.2067	41.7243	50.577	11.2099	55.524	11.1167	13.3325	11.8223	11.4569	19.9802	13.2768	0.00660318	1.81069	up	--	--	Molecular Function: protein dimerization activity (GO:0046983);;	K09115|1.3e-32|phu:Phum_PHUM607610|K09115 MAX-binding protein | (RefSeq) Max-binding protein MNT, putative	--	[K]	Transcription	Helix-loop-helix DNA-binding domain	--	K	Transcription	probable nuclear hormone receptor HR38 [Penaeus vannamei]	molecular function: binding (GO:0005488)
NewGene_2033	--	--	4858	5544	3926	4848	36378	5912	2015	1668	1453	850	3183	1283	29.7826	33.8013	23.0554	28.0834	200.396	34.8839	10.5113	9.55915	7.9177	5.18942	17.3043	7.92625	0.00129458	1.80987	up	[G]	Carbohydrate transport and metabolism	Molecular Function: alpha,alpha-trehalase activity (GO:0004555);; Biological Process: trehalose metabolic process (GO:0005991);;	K01194|1.77e-71|aplc:110988803|K01194 alpha,alpha-trehalase [EC:3.2.1.28] | (RefSeq) trehalase-like	Starch and sucrose metabolism (ko00500)	[G]	Carbohydrate transport and metabolism	Trehalase	Trehalase OS=Apis mellifera OX=7460 PE=1 SV=1	G	Carbohydrate transport and metabolism	putative trehalase isoform X1 [Penaeus vannamei]	molecular function: catalytic activity (GO:0003824);; biological process: metabolic process (GO:0008152);; biological process: cellular process (GO:0009987)
gene-LOC113809612	LOC113809612	LOC113809612	1012	2392	703	1123	3513	1104	153	397	475	407	474	554	5.4263	12.7517	3.60943	5.69494	17.0519	5.68996	0.696153	1.98421	2.27022	2.16698	2.25156	2.98819	1.88434e-06	1.80921	up	--	--	Cellular Component: integral component of membrane (GO:0016021);;	K04550|5.6e-12|dpx:DAPPUDRAFT_307561|K04550 low-density lipoprotein receptor-related protein 1 (alpha-2-macroglobulin receptor) | (RefSeq) hypothetical protein	--	[T]	Signal transduction mechanisms	Low-density lipoprotein receptor repeat class B	Protein cueball OS=Drosophila mojavensis OX=7230 GN=cue PE=3 SV=1	T	Signal transduction mechanisms	uncharacterized protein LOC113809612 isoform X2 [Penaeus vannamei]	cellular component: cellular anatomical entity (GO:0110165)
gene-LOC113820948	LOC113820948	LOC113820948	26	83	32	120	757	63	7	25	25	43	64	30	0.292449	0.932302	0.34386	1.28763	7.78475	0.684984	0.061241	0.264586	0.24934	0.478749	0.644411	0.340508	0.0085989	1.8055	up	--	--	Cellular Component: integral component of membrane (GO:0016021);;	--	--	--	--	--	--	--	--	uncharacterized protein LOC113820948 isoform X1 [Penaeus vannamei]	cellular component: cellular anatomical entity (GO:0110165)
gene-LOC113803004	LOC113803004	LOC113803004	283	250	318	306	375	289	51	43	34	42	147	167	5.2903	4.64644	5.69013	5.3964	6.34706	5.19996	0.806338	0.748064	0.555766	0.767528	2.42676	3.14878	0.00162413	1.8036	up	[QV]	Secondary metabolites biosynthesis, transport and catabolism;; Defense mechanisms	Molecular Function: monooxygenase activity (GO:0004497);; Molecular Function: iron ion binding (GO:0005506);; Molecular Function: oxidoreductase activity, acting on paired donors, with incorporation or reduction of molecular oxygen (GO:0016705);; Molecular Function: heme binding (GO:0020037);;	K17960|5.1e-62|dpx:DAPPUDRAFT_319971|K17960 cytochrome P450 family 49 subfamily A | (RefSeq) hypothetical protein	--	[Q]	Secondary metabolites biosynthesis, transport and catabolism	Cytochrome P450	Probable cytochrome P450 49a1 OS=Drosophila melanogaster OX=7227 GN=Cyp49a1 PE=2 SV=3	Q	Secondary metabolites biosynthesis, transport and catabolism	probable cytochrome P450 49a1 [Penaeus vannamei]	biological process: metabolic process (GO:0008152);; molecular function: catalytic activity (GO:0003824);; molecular function: binding (GO:0005488)
gene-LOC113817807	LOC113817807	LOC113817807	3484	2196	1740	1427	1827	2930	756	496	632	532	821	236	14.4408	9.05412	6.90752	5.59025	6.85443	11.689	2.66546	1.92266	2.32783	2.19643	3.01553	0.983379	0.00455851	1.80318	up	--	--	Cellular Component: nucleus (GO:0005634);; Molecular Function: histone methyltransferase activity (H3-K79 specific) (GO:0031151);; Biological Process: regulation of cell cycle (GO:0051726);;	K11427|3.9e-12|phu:Phum_PHUM478060|K11427 [histone H3]-lysine79 N-trimethyltransferase [EC:2.1.1.360] | (RefSeq) histone H3 methyltransferase, putative	Lysine degradation (ko00310)	--	--	--	--	--	--	leucine-rich repeat extensin-like protein 3 [Penaeus vannamei]	cellular component: intracellular (GO:0005622);; cellular component: cellular anatomical entity (GO:0110165);; biological process: metabolic process (GO:0008152);; biological process: cellular process (GO:0009987);; molecular function: catalytic activity (GO:0003824);; biological process: biological regulation (GO:0065007)
NewGene_6511	--	--	125	210	142	73	98	155	8	16	41	107	66	29	4.99304	8.37722	5.47432	2.78988	3.54407	6.00216	0.239838	0.605689	1.50102	4.28301	2.32737	1.15134	0.006892	1.79817	up	--	--	--	--	--	--	--	--	--	--	--	--	--
gene-LOC113808970	LOC113808970	--	876	909	521	722	360	1043	88	197	188	308	283	307	9.15447	9.44965	5.2092	7.1318	3.40285	10.4959	0.778226	1.92057	1.74468	3.20987	2.61878	3.23269	0.000483321	1.7951	up	--	--	--	--	--	--	--	--	--	--	--	--	--
gene-LOC113816540	LOC113816540	LOC113816540	1043	3346	390	1473	1706	1252	262	587	497	507	407	295	10.6151	33.05	3.79607	13.9531	15.622	12.0857	2.24478	5.57808	4.46756	5.13179	3.67409	3.00926	0.00244022	1.79145	up	--	--	--	--	--	--	--	--	--	--	--	uncharacterized protein LOC113816540 isoform X1 [Penaeus vannamei]	--
gene-LOC113802668	LOC113802668	LOC113802668	168	103	126	63	65	76	12	30	29	67	41	17	1.82155	1.11361	1.30732	0.642167	0.635525	0.795714	0.110975	0.29652	0.273488	0.718169	0.387403	0.177629	0.00349658	1.7861	up	--	--	Cellular Component: nucleus (GO:0005634);; Biological Process: regulation of response to reactive oxygen species (GO:1901031);;	K20394|7.6e-80|lcm:102348720|K20394 sestrin 2 | (RefSeq) SESN2; sestrin-2	p53 signaling pathway (ko04115);; mTOR signaling pathway (ko04150)	[S]	Function unknown	PA26 p53-induced protein (sestrin)	Sestrin homolog OS=Drosophila melanogaster OX=7227 GN=Sesn PE=1 SV=2	S	Function unknown	sestrin-2-like [Penaeus vannamei]	cellular component: intracellular (GO:0005622);; cellular component: cellular anatomical entity (GO:0110165);; biological process: biological regulation (GO:0065007)
NewGene_4355	--	--	353	357	159	232	1755	232	55	85	99	175	154	77	1.71325	1.72172	0.73811	1.06515	7.72055	1.08493	0.22504	0.384674	0.426138	0.84314	0.662666	0.375926	3.33226e-05	1.7779	up	--	--	Biological Process: reproduction (GO:0000003);; Biological Process: embryonic axis specification (GO:0000578);; Biological Process: urogenital system development (GO:0001655);; Biological Process: gastrulation with mouth forming first (GO:0001703);; Biological Process: morphogenesis of an epithelium (GO:0002009);; Biological Process: instar larval or pupal development (GO:0002165);; Biological Pr…	K04657|9.70e-26|aplc:110985125|K04657 chordin | (RefSeq) chordin-like isoform X1	TGF-beta signaling pathway (ko04350)	--	--	von Willebrand factor type C domain	--	G	Carbohydrate transport and metabolism	short gastrulation protein [Penaeus vannamei]	biological process: reproduction (GO:0000003);; biological process: multicellular organismal process (GO:0032501);; biological process: developmental process (GO:0032502);; biological process: reproductive process (GO:0022414);; molecular function: binding (GO:0005488);; cellular component: cellular anatomical entity (GO:0110165);; biological process: biological regulation (GO:0065007);; biologic…
gene-LOC113821208	LOC113821208	LOC113821208	552	353	278	174	157	477	37	139	101	143	160	68	10.2907	6.54813	4.96685	3.0642	2.64691	8.55296	0.574779	2.42393	1.6755	2.65469	2.63691	1.27557	0.00377563	1.76787	up	--	--	--	--	--	--	--	--	--	--	--	uncharacterized protein LOC113821208 [Penaeus vannamei]	--
gene-LOC113813144	LOC113813144	LOC113813144	2167	3231	1376	2283	4898	1998	239	385	944	1862	809	300	21.7747	32.2913	13.2457	21.6826	44.5578	19.3268	2.04372	3.61352	8.42909	18.6449	7.20908	3.03404	0.000312185	1.7665	up	--	--	Cellular Component: lysosome (GO:0005764);; Biological Process: sphingolipid metabolic process (GO:0006665);;	K12382|4.1e-173|dpx:DAPPUDRAFT_302384|K12382 saposin | (RefSeq) hypothetical protein	Sphingolipid metabolism (ko00600);; Lysosome (ko04142)	[IG]	Lipid transport and metabolism;; Carbohydrate transport and metabolism	Saposin-like type B, region 2	--	--	--	LOW QUALITY PROTEIN: prosaposin-like [Penaeus vannamei]	cellular component: intracellular (GO:0005622);; cellular component: cellular anatomical entity (GO:0110165);; biological process: metabolic process (GO:0008152);; biological process: cellular process (GO:0009987)
NewGene_508	--	LOC113816956	73	293	72	338	1155	103	65	46	58	94	68	50	1.03481	4.17535	0.983154	4.57138	14.9811	1.41956	0.78602	0.608154	0.729633	1.33373	0.860287	0.708284	0.00488947	1.75858	up	--	--	--	--	--	--	--	--	--	--	--	uncharacterized protein LOC113816956 [Penaeus vannamei]	--
gene-LOC113804936	LOC113804936	LOC113804936	3295	5275	1365	1429	4313	2034	431	911	1051	1264	852	584	21.4976	34.2457	8.5213	8.80289	25.4862	12.7665	2.38587	5.56349	6.09272	8.22891	4.92372	3.84226	0.00042078	1.75764	up	--	--	Cellular Component: histone deacetylase complex (GO:0000118);; Cellular Component: nuclear chromosome (GO:0000228);; Cellular Component: chromatin (GO:0000785);; Cellular Component: nuclear chromatin (GO:0000790);; Cellular Component: cellular_component (GO:0005575);; Cellular Component: intracellular (GO:0005622);; Cellular Component: obsolete cell (GO:0005623);; Cellular Component: nucleus (GO:…	K20164|6.0e-29|sgh:107590886|K20164 DENN domain-containing protein 5 | (RefSeq) DENN domain-containing protein 5B-like	--	--	--	Protein Family FAM60A	--	S	Function unknown	SIN3-HDAC complex-associated factor-like [Penaeus vannamei]	cellular component: protein-containing complex (GO:0032991);; cellular component: intracellular (GO:0005622);; cellular component: cellular anatomical entity (GO:0110165);; biological process: biological regulation (GO:0065007)
gene-LOC113807421	LOC113807421	LOC113807421	557	783	394	418	255	348	119	145	137	229	137	68	9.31325	13.2375	6.37665	6.62741	3.86628	5.61575	1.68286	2.28526	2.04245	3.80922	2.0125	1.1288	0.00384045	1.74832	up	[PQ]	Inorganic ion transport and metabolism;; Secondary metabolites biosynthesis, transport and catabolism	Molecular Function: 2 iron, 2 sulfur cluster binding (GO:0051537);; Biological Process: oxidation-reduction process (GO:0055114);;	--	--	--	--	Rieske-like [2Fe-2S] domain	Cholesterol 7-desaturase OS=Caenorhabditis elegans OX=6239 GN=daf-36 PE=1 SV=2	S	Function unknown	cytidine monophosphate-N-acetylneuraminic acid hydroxylase-like isoform X1 [Penaeus vannamei]	molecular function: binding (GO:0005488);; biological process: metabolic process (GO:0008152)
gene-LOC113802283	LOC113802283	--	41	58	42	60	778	69	9	18	35	39	44	40	0.601163	0.855292	0.599119	0.839231	10.5674	0.988474	0.112058	0.239535	0.466951	0.57169	0.573652	0.602293	0.0060116	1.74621	up	--	--	--	--	--	--	--	--	--	--	--	--	--
gene-LOC113827503	LOC113827503	--	250	693	219	243	538	260	34	103	96	175	132	116	2.0202	5.56962	1.69201	1.85221	3.93257	2.01949	0.228356	0.774538	0.687686	1.40879	0.944139	0.938616	0.000175592	1.74537	up	--	--	--	--	--	--	--	--	--	--	--	--	--
gene-LOC113813388	LOC113813388	LOC113813388	1426	2394	1297	713	2867	1110	199	495	482	472	661	447	15.1664	25.326	13.2083	7.16131	27.6136	11.3666	1.79559	4.91723	4.55231	4.99473	6.23504	4.78977	1.5529e-05	1.73876	up	--	--	Molecular Function: DNA-binding transcription factor activity (GO:0003700);;	K12114|4.8e-56|zne:110832579|K12114 vrille | (RefSeq) nuclear factor interleukin-3-regulated protein	Circadian rhythm - fly (ko04711)	[K]	Transcription	Basic region leucine zipper	--	K	Transcription	LOW QUALITY PROTEIN: nuclear factor interleukin-3-regulated protein-like [Penaeus vannamei]	molecular function: transcription regulator activity (GO:0140110)
gene-LOC113808546	LOC113808546	LOC113808546	1827	2398	979	1453	5218	2240	199	853	653	804	509	643	8.70304	11.358	4.46574	6.53903	22.5011	10.2697	0.804663	3.79949	2.76431	3.81543	2.1462	3.08402	6.39409e-08	1.73656	up	--	--	--	--	--	--	--	--	--	S	Function unknown	C-Maf-inducing protein-like [Penaeus vannamei]	--
gene-LOC113802927	LOC113802927	LOC113802927	2826	4778	2462	2403	1300	3191	488	1139	1039	1543	949	333	55.9153	94.021	46.6594	44.935	23.283	60.7774	8.21746	21.0732	18.2697	30.4118	16.6457	6.62352	0.00438096	1.73637	up	--	--	Biological Process: response to hypoxia (GO:0001666);; Biological Process: response to stress (GO:0006950);; Biological Process: biological_process (GO:0008150);; Biological Process: response to abiotic stimulus (GO:0009628);; Biological Process: response to toxic substance (GO:0009636);; Biological Process: cellular process (GO:0009987);; Biological Process: response to organic substance (GO:001…	--	--	--	--	--	--	C	Energy production and conversion	uncharacterized protein LOC113802927 [Penaeus vannamei]	biological process: response to stimulus (GO:0050896);; biological process: cellular process (GO:0009987)
gene-LOC113829591	LOC113829591	LOC113829591	723	295	373	155	411	619	110	77	99	169	172	114	10.6026	4.30266	5.2407	2.1465	5.44782	8.72793	1.36296	1.04305	1.29114	2.46016	2.2308	1.68281	0.00327201	1.72748	up	--	--	Molecular Function: cyclin-dependent protein serine/threonine kinase inhibitor activity (GO:0004861);; Cellular Component: nucleus (GO:0005634);; Biological Process: cell cycle arrest (GO:0007050);;	--	--	--	--	Cyclin-dependent kinase inhibitor	--	--	--	uncharacterized protein LOC113829591 [Penaeus vannamei]	biological process: biological regulation (GO:0065007);; molecular function: molecular function regulator (GO:0098772);; cellular component: intracellular (GO:0005622);; cellular component: cellular anatomical entity (GO:0110165);; biological process: cellular process (GO:0009987)
gene-LOC113809420	LOC113809420	LOC113809420	165	462	170	320	3308	206	101	147	130	163	93	154	1.0572	2.95738	1.04342	1.9422	19.2847	1.27118	0.550664	0.883977	0.74211	1.03969	0.525671	0.99814	0.00617548	1.71612	up	--	--	Molecular Function: GTPase activator activity (GO:0005096);; Biological Process: regulation of small GTPase mediated signal transduction (GO:0051056);;	K17700|1.8e-103|aju:106988009|K17700 RAP1 GTPase activating protein 1 | (RefSeq) RAP1GAP; rap1 GTPase-activating protein 1 isoform X1	Rap1 signaling pathway (ko04015)	[T]	Signal transduction mechanisms	Rap/ran-GAP	PH and Rap-GAP domain-containing protein DDB_G0271806 OS=Dictyostelium discoideum OX=44689 GN=DDB_G0271806 PE=4 SV=1	T	Signal transduction mechanisms	rap1 GTPase-activating protein 1-like [Penaeus vannamei]	biological process: biological regulation (GO:0065007);; molecular function: molecular function regulator (GO:0098772)
gene-LOC113819204	LOC113819204	LOC113819204	56	72	38	45	71	41	12	14	23	17	18	8	0.436332	0.563923	0.286143	0.332437	0.505207	0.306294	0.07986	0.098019	0.155319	0.132782	0.124932	0.061533	0.000196977	1.71488	up	--	--	Molecular Function: molecular_function (GO:0003674);; Molecular Function: GTPase activator activity (GO:0005096);; Molecular Function: binding (GO:0005488);; Molecular Function: protein binding (GO:0005515);; Cellular Component: cellular_component (GO:0005575);; Cellular Component: intracellular (GO:0005622);; Cellular Component: obsolete cell (GO:0005623);; Biological Process: transport (GO:0006…	K20168|3.9e-113|crg:105343202|K20168 TBC1 domain family member 15 | (RefSeq) TBC1 domain family member 15 isoform X1	Mitophagy - animal (ko04137)	[T]	Signal transduction mechanisms	Rab-GTPase-TBC domain	--	T	Signal transduction mechanisms	TBC1 domain family member 15-like [Penaeus vannamei]	biological process: biological regulation (GO:0065007);; molecular function: molecular function regulator (GO:0098772);; molecular function: binding (GO:0005488);; cellular component: intracellular (GO:0005622);; biological process: localization (GO:0051179);; biological process: cellular process (GO:0009987);; cellular component: cellular anatomical entity (GO:0110165)
gene-LOC113804391	LOC113804391	LOC113804391	937	1468	841	731	1834	842	197	336	322	398	307	280	15.0239	23.3963	12.9048	11.0689	26.6191	12.9843	2.67849	5.02909	4.58367	6.34787	4.35846	4.52036	1.27511e-07	1.71072	up	--	--	Molecular Function: DNA-binding transcription factor activity (GO:0003700);;	K12114|3.0e-54|clec:106666622|K12114 vrille | (RefSeq) nuclear factor interleukin-3-regulated protein isoform X1	Circadian rhythm - fly (ko04711)	[K]	Transcription	Basic region leucine zipper	--	K	Transcription	LOW QUALITY PROTEIN: nuclear factor interleukin-3-regulated protein-like [Penaeus vannamei]	molecular function: transcription regulator activity (GO:0140110)
gene-LOC113822412	LOC113822412	LOC113822412	140	171	114	134	187	139	8	59	34	86	43	48	5.25795	6.37707	4.09966	4.76136	6.36163	5.03826	0.256376	2.05592	1.13401	3.21878	1.42554	1.78825	7.64392e-05	1.7011	up	--	--	Cellular Component: integral component of nuclear inner membrane (GO:0005639);; Cellular Component: meiotic nuclear membrane microtubule tethering complex (GO:0034993);;	--	--	--	--	--	--	--	--	uncharacterized protein LOC113822412 [Penaeus vannamei]	cellular component: intracellular (GO:0005622);; cellular component: cellular anatomical entity (GO:0110165);; cellular component: protein-containing complex (GO:0032991)
gene-LOC113821303	LOC113821303	LOC113821303	8713	10533	5587	6504	2791	5544	756	1417	1402	4168	3986	2358	132.112	158.836	81.1351	93.1926	38.3002	80.9082	9.74519	20.0855	18.9025	62.9646	53.5922	36.0389	0.00712625	1.69649	up	--	--	Cellular Component: integral component of membrane (GO:0016021);;	K05030|1.3e-53|fcd:110863104|K05030 calcium-activated chloride channel regulator 3/4 | (RefSeq) calcium-activated chloride channel regulator 1-like	--	--	--	Calcium-activated chloride channel N terminal	--	S	Function unknown	calcium-activated chloride channel regulator 2-like [Penaeus vannamei]	cellular component: cellular anatomical entity (GO:0110165)
gene-LOC113821647	LOC113821647	LOC113821647	48	152	47	127	396	96	10	31	41	104	32	6	0.553288	1.74754	0.517856	1.38936	4.14354	1.06638	0.088736	0.332967	0.419676	1.19956	0.320246	0.066247	0.00985453	1.69579	up	--	--	Cellular Component: integral component of membrane (GO:0016021);;	--	--	--	--	--	--	--	--	uncharacterized protein LOC113821647 [Penaeus vannamei]	cellular component: cellular anatomical entity (GO:0110165)
gene-LOC113813671	LOC113813671	LOC113813671	1018	1120	654	356	1789	489	109	229	275	349	348	249	11.3655	12.4356	6.99167	3.75532	18.0845	5.25267	1.02733	2.3846	2.72547	3.88191	3.44367	2.79809	4.98049e-05	1.6886	up	[T]	Signal transduction mechanisms	Molecular Function: 3',5'-cyclic-nucleotide phosphodiesterase activity (GO:0004114);; Biological Process: signal transduction (GO:0007165);; Molecular Function: metal ion binding (GO:0046872);;	K13298|6.1e-267|zne:110831085|K13298 dual 3',5'-cyclic-AMP and -GMP phosphodiesterase 11 [EC:3.1.4.17 3.1.4.35] | (RefSeq) dual 3',5'-cyclic-AMP and -GMP phosphodiesterase 11 isoform X1	Purine metabolism (ko00230)	[T]	Signal transduction mechanisms	3'5'-cyclic nucleotide phosphodiesterase	Dual 3',5'-cyclic-AMP and -GMP phosphodiesterase 11 OS=Drosophila melanogaster OX=7227 GN=Pde11 PE=1 SV=4	T	Signal transduction mechanisms	dual 3',5'-cyclic-AMP and -GMP phosphodiesterase 11-like [Penaeus vannamei]	molecular function: catalytic activity (GO:0003824);; biological process: cellular process (GO:0009987);; biological process: biological regulation (GO:0065007);; molecular function: binding (GO:0005488)
gene-LOC113807886	LOC113807886	LOC113807886	655	254	276	110	422	161	56	76	132	130	88	98	4.37289	1.68273	1.76445	0.691025	2.54675	1.02917	0.316464	0.474314	0.779674	0.860893	0.517962	0.654406	0.00411299	1.6821	up	--	--	--	--	--	--	--	Leucine rich adaptor protein	--	S	Function unknown	heterogeneous nuclear ribonucleoprotein A3 homolog 2-like [Penaeus vannamei]	--
gene-LOC113804641	LOC113804641	LOC113804641	122	129	72	141	777	264	10	81	61	141	58	17	3.83941	4.06442	2.16893	4.21568	22.2738	8.04439	0.268992	2.37499	1.71764	4.4471	1.62413	0.515343	0.00472529	1.67764	up	[G]	Carbohydrate transport and metabolism	Molecular Function: N-acetylglucosamine kinase activity (GO:0045127);;	K00884|1.5e-64|dpx:DAPPUDRAFT_307522|K00884 N-acetylglucosamine kinase [EC:2.7.1.59] | (RefSeq) hypothetical protein	Amino sugar and nucleotide sugar metabolism (ko00520)	[G]	Carbohydrate transport and metabolism	BadF/BadG/BcrA/BcrD ATPase family	--	G	Carbohydrate transport and metabolism	N-acetyl-D-glucosamine kinase-like [Penaeus vannamei]	biological process: metabolic process (GO:0008152);; biological process: cellular process (GO:0009987);; molecular function: catalytic activity (GO:0003824)
gene-LOC113830463	LOC113830463	LOC113830463	21280	18456	12363	11305	10886	10560	2815	2971	4400	7727	8120	2052	224.402	193.545	124.863	112.646	103.909	107.178	25.2634	29.2874	41.2553	81.1877	75.9278	21.8039	0.00339003	1.67402	up	[E]	Amino acid transport and metabolism	Molecular Function: L-aspartate:2-oxoglutarate aminotransferase activity (GO:0004069);; Biological Process: cellular amino acid metabolic process (GO:0006520);; Biological Process: biosynthetic process (GO:0009058);; Molecular Function: pyridoxal phosphate binding (GO:0030170);;	K14454|5.9e-162|zne:110828166|K14454 aspartate aminotransferase, cytoplasmic [EC:2.6.1.1] | (RefSeq) aspartate aminotransferase, cytoplasmic-like	Arginine biosynthesis (ko00220);; Alanine, aspartate and glutamate metabolism (ko00250);; Cysteine and methionine metabolism (ko00270);; Arginine and proline metabolism (ko00330);; Tyrosine metabolism (ko00350);; Phenylalanine metabolism (ko00360);; Phenylalanine, tyrosine and tryptophan biosynthesis (ko00400);; Carbon metabolism (ko01200);; 2-Oxocarboxylic acid metabolism (ko01210);; Biosynthesi…	[E]	Amino acid transport and metabolism	Aminotransferase class I and II	Aspartate aminotransferase, cytoplasmic OS=Caenorhabditis elegans OX=6239 GN=got-1.2 PE=1 SV=1	E	Amino acid transport and metabolism	aspartate aminotransferase, cytoplasmic-like [Penaeus vannamei]	molecular function: catalytic activity (GO:0003824);; biological process: metabolic process (GO:0008152);; biological process: cellular process (GO:0009987);; molecular function: binding (GO:0005488)
gene-LOC113818442	LOC113818442	LOC113818442	575	1234	530	588	1055	555	59	80	221	402	181	511	6.26656	13.3791	5.53557	6.0595	10.4147	5.82405	0.54531	0.813416	2.13774	4.36809	1.74982	5.60939	0.00520706	1.66382	up	[L]	Replication, recombination and repair	--	K02295|1.6e-192|bter:100647270|K02295 cryptochrome | (RefSeq) cryptochrome-1	--	[LT]	Replication, recombination and repair;; Signal transduction mechanisms	FAD binding domain of DNA photolyase	Cryptochrome-1 OS=Aedes aegypti OX=7159 GN=cry PE=3 SV=1	--	--	cryptochrome-1-like [Penaeus vannamei]	--
gene-LOC113816553	LOC113816553	LOC113816553	466	885	285	243	342	263	32	138	132	160	248	165	2.09471	4.01581	1.03009	0.866764	1.18845	0.954069	0.100396	0.491812	0.442049	0.599787	0.834211	0.626995	0.00750927	1.65949	up	--	--	Biological Process: response to stress (GO:0006950);; Biological Process: biological_process (GO:0008150);; Biological Process: cellular process (GO:0009987);; Biological Process: cellular response to stress (GO:0033554);; Biological Process: response to endoplasmic reticulum stress (GO:0034976);; Biological Process: response to stimulus (GO:0050896);; Biological Process: cellular response to sti…	--	--	[S]	Function unknown	Chromosome segregation during meiosis	--	S	Function unknown	uncharacterized protein LOC113816553 isoform X1 [Penaeus vannamei]	biological process: response to stimulus (GO:0050896);; biological process: cellular process (GO:0009987)
gene-LOC113803583	LOC113803583	LOC113803583	861	1200	718	881	5696	1004	132	478	518	664	444	210	16.4808	22.8487	13.1585	15.9384	98.7165	18.4945	2.14417	8.55799	8.80827	12.6551	7.5357	4.03409	2.59304e-05	1.65819	up	--	--	Biological Process: regulation of cell growth (GO:0001558);; Cellular Component: cellular_component (GO:0005575);; Cellular Component: intracellular (GO:0005622);; Cellular Component: obsolete cell (GO:0005623);; Cellular Component: nucleus (GO:0005634);; Biological Process: biological_process (GO:0008150);; Biological Process: regulation of growth (GO:0040008);; Cellular Component: organelle (GO…	--	--	--	--	Protein of unknown function (DUF1151)	--	S	Function unknown	hypothetical protein C7M84_003241 [Penaeus vannamei]	biological process: biological regulation (GO:0065007);; cellular component: intracellular (GO:0005622);; cellular component: cellular anatomical entity (GO:0110165)
gene-LOC113825233	LOC113825233	LOC113825233	4144	4893	2008	2388	4692	3448	847	853	1216	1527	921	947	16.6769	19.5831	7.73951	9.08027	17.0933	13.3559	2.89985	3.20877	4.34926	6.12415	3.2863	3.84144	0.000100807	1.65448	up	--	--	Molecular Function: methyltransferase activity (GO:0008168);; Biological Process: methylation (GO:0032259);;	K11447|5.5e-306|zne:110832815|K11447 lysine-specific demethylase 6A [EC:1.14.11.68] | (RefSeq) histone demethylase UTY	--	[R]	General function prediction only	JmjC domain, hydroxylase	Lysine-specific demethylase jmjd-3.1 OS=Caenorhabditis elegans OX=6239 GN=jmjd-3.1 PE=1 SV=2	C	Energy production and conversion	lysine-specific demethylase 6A-like [Penaeus vannamei]	molecular function: catalytic activity (GO:0003824);; biological process: metabolic process (GO:0008152)
gene-LOC113823602	LOC113823602	LOC113823602	11247	9909	6235	6574	17220	10617	1564	2896	2760	3519	3302	3778	55.7057	48.805	29.5764	30.7639	77.1972	50.6188	6.58779	13.4053	12.1551	17.3645	14.5	18.8576	5.33365e-09	1.65373	up	--	--	Molecular Function: microtubule motor activity (GO:0003777);; Molecular Function: ATP binding (GO:0005524);; Cellular Component: microtubule (GO:0005874);; Biological Process: microtubule-based movement (GO:0007018);; Molecular Function: microtubule binding (GO:0008017);;	K10396|0.0e+00|nvl:108557309|K10396 kinesin family member 5 | (RefSeq) kinesin heavy chain	Endocytosis (ko04144)	[Z]	Cytoskeleton	Kinesin motor domain	Kinesin heavy chain OS=Doryteuthis pealeii OX=1051067 PE=1 SV=1	Z	Cytoskeleton	kinesin heavy chain-like isoform X2 [Penaeus vannamei]	molecular function: catalytic activity (GO:0003824);; molecular function: binding (GO:0005488);; cellular component: intracellular (GO:0005622);; cellular component: cellular anatomical entity (GO:0110165);; biological process: cellular process (GO:0009987)
gene-LOC113826291	LOC113826291	LOC113826291	96	153	152	102	49	123	12	43	56	51	42	35	3.85951	6.12228	5.85489	3.89323	1.76527	4.7796	0.407809	1.60187	2.00806	2.05454	1.48026	1.4193	0.00411299	1.64972	up	--	--	--	--	--	--	--	--	--	--	--	uncharacterized protein LOC113826291 [Penaeus vannamei]	--
gene-LOC113804958	LOC113804958	LOC113804958	114	273	67	89	151	137	6	34	56	92	67	36	1.43848	3.43203	0.809879	1.0619	1.7222	1.6565	0.064427	0.398826	0.624416	1.15426	0.741264	0.454929	0.007889	1.64005	up	--	--	Molecular Function: molecular_function (GO:0003674);; Molecular Function: catalytic activity (GO:0003824);; Molecular Function: ubiquitin-protein transferase activity (GO:0004842);; Molecular Function: protein binding (GO:0005515);; Biological Process: cellular protein modification process (GO:0006464);; Biological Process: nitrogen compound metabolic process (GO:0006807);; Biological Process: bi…	K10349|2.4e-195|zne:110829727|K10349 Fem-1 homolog b | (RefSeq) protein fem-1 homolog B isoform X1	--	[R]	General function prediction only	Ankyrin repeats (3 copies)	Protein fem-1 homolog B OS=Drosophila melanogaster OX=7227 GN=Fem-1 PE=2 SV=1	S	Function unknown	protein fem-1 homolog B-like [Penaeus vannamei]	molecular function: catalytic activity (GO:0003824);; molecular function: binding (GO:0005488);; biological process: metabolic process (GO:0008152);; biological process: cellular process (GO:0009987);; biological process: biological regulation (GO:0065007)
gene-LOC113827922	LOC113827922	LOC113827922	544	936	476	647	6878	689	139	300	201	358	500	544	4.3879	7.5015	3.6704	4.93047	51.3493	5.35138	0.946844	2.25686	1.43372	2.8615	3.56751	4.41747	0.0028619	1.63779	up	--	--	Molecular Function: guanyl-nucleotide exchange factor activity (GO:0005085);; Biological Process: intracellular signal transduction (GO:0035556);;	K08810|5.0e-127|tca:656919|K08810 triple functional domain protein [EC:2.7.11.1] | (RefSeq) kalirin	--	[T]	Signal transduction mechanisms	RhoGEF domain	Myosin-M heavy chain OS=Dictyostelium discoideum OX=44689 GN=myoM PE=1 SV=1	T	Signal transduction mechanisms	triple functional domain protein-like isoform X6 [Penaeus vannamei]	biological process: biological regulation (GO:0065007);; molecular function: binding (GO:0005488);; molecular function: molecular function regulator (GO:0098772);; biological process: cellular process (GO:0009987);; biological process: signaling (GO:0023052);; biological process: response to stimulus (GO:0050896)
gene-LOC113803961	LOC113803961	LOC113803961	361	252	258	306	209	183	25	153	62	100	146	53	9.15867	6.36831	6.26847	7.35362	4.80738	4.47888	0.52447	3.62311	1.38666	2.51152	3.27219	1.34724	0.00319142	1.63602	up	--	--	--	--	--	--	--	ATPase family AAA domain containing 4	--	--	--	uncharacterized protein LOC113803961 [Penaeus vannamei]	--
gene-LOC113818752	LOC113818752	LOC113818752	49	64	43	43	370	24	10	20	37	26	14	22	0.804985	1.05043	0.657484	0.660963	5.54267	0.364458	0.137264	0.299538	0.52389	0.418304	0.201226	0.348021	0.00289191	1.63505	up	--	--	--	--	--	--	--	--	--	--	--	myosin-6-like isoform X1 [Penaeus vannamei]	--
gene-LOC113802628	LOC113802628	LOC113802628	266	349	148	409	1310	262	38	89	84	133	204	144	9.99035	13.0297	5.31515	14.534	44.6073	9.48139	1.1951	3.11576	2.78313	4.96565	6.77774	5.43494	2.13388e-05	1.63309	up	--	--	Cellular Component: integral component of membrane (GO:0016021);;	--	--	--	--	--	--	--	--	uncharacterized protein LOC113802628 [Penaeus vannamei]	cellular component: cellular anatomical entity (GO:0110165)
gene-LOC113825908	LOC113825908	LOC113825908	127	216	65	73	103	159	15	32	31	89	60	31	1.35439	2.29156	0.657985	0.73158	0.988849	1.62719	0.132099	0.317917	0.287802	0.939405	0.565162	0.331468	0.00515639	1.63125	up	--	--	Molecular Function: molecular_function (GO:0003674);; Molecular Function: GTPase activator activity (GO:0005096);; Molecular Function: binding (GO:0005488);; Molecular Function: protein binding (GO:0005515);; Cellular Component: cellular_component (GO:0005575);; Cellular Component: intracellular (GO:0005622);; Cellular Component: obsolete cell (GO:0005623);; Biological Process: transport (GO:0006…	K20168|4.0e-59|phu:Phum_PHUM612120|K20168 TBC1 domain family member 15 | (RefSeq) hypothetical protein	Mitophagy - animal (ko04137)	[TR]	Signal transduction mechanisms;; General function prediction only	Rab-GTPase-TBC domain	--	T	Signal transduction mechanisms	LOW QUALITY PROTEIN: TBC1 domain family member 16-like [Penaeus vannamei]	biological process: biological regulation (GO:0065007);; molecular function: molecular function regulator (GO:0098772);; molecular function: binding (GO:0005488);; cellular component: intracellular (GO:0005622);; biological process: localization (GO:0051179);; biological process: cellular process (GO:0009987);; cellular component: cellular anatomical entity (GO:0110165)
gene-LOC113807823	LOC113807823	LOC113807823	3950	7412	3611	2683	2258	6524	574	1070	1240	2607	1073	2738	54.991	102.64	48.1463	35.299	28.4522	87.4356	6.79725	13.9265	15.3421	36.164	13.249	38.4235	0.00861702	1.63059	up	--	--	--	--	--	--	--	--	--	--	--	uncharacterized protein LOC113807823 [Penaeus vannamei]	--
gene-LOC113824611	LOC113824611	LOC113824611	157	226	123	117	247	343	15	58	66	99	83	73	1.24803	1.78294	0.931909	0.874467	1.77594	2.62056	0.095691	0.425084	0.464665	0.78115	0.580026	0.584869	0.00022089	1.6234	up	--	--	--	K08867|5.4e-17|fcd:110853500|K08867 WNK lysine deficient protein kinase [EC:2.7.11.1] | (RefSeq) uncharacterized protein LOC110853500 isoform X1	--	--	--	--	--	--	--	LOW QUALITY PROTEIN: serine/threonine-protein kinase WNK1-like [Penaeus vannamei]	--
NewGene_412	--	--	169	354	136	141	1610	170	26	96	116	156	94	99	1.53513	3.20667	1.18159	1.21211	13.2729	1.48933	0.195196	0.812313	0.933676	1.40726	0.759456	0.902699	0.00174152	1.62306	up	--	--	--	--	--	--	--	--	--	--	--	--	--
gene-LOC113812456	LOC113812456	LOC113812456	539	487	225	297	364	429	41	153	104	222	176	111	10.2113	9.17446	4.06753	5.31726	6.23365	7.80888	0.653534	2.70631	1.74574	4.19085	2.94518	2.1193	0.000630948	1.6183	up	--	--	--	--	--	--	--	--	--	--	--	uncharacterized serine-rich protein C215.13-like [Penaeus vannamei]	--
gene-LOC113827857	LOC113827857	LOC113827857	71	121	35	80	173	100	8	29	22	39	64	14	1.48372	2.52844	0.692981	1.58509	3.31393	2.02042	0.14244	0.555688	0.400127	0.820404	1.19539	0.279168	0.00113104	1.61741	up	[T]	Signal transduction mechanisms	Molecular Function: protein kinase activity (GO:0004672);; Molecular Function: ATP binding (GO:0005524);;	K04429|3.7e-146|cqu:CpipJ_CPIJ013825|K04429 thousand and one amino acid protein kinase [EC:2.7.11.1] | (RefSeq) serine/threonine-protein kinase TAO1	--	[T]	Signal transduction mechanisms	Protein kinase domain	Serine/threonine-protein kinase Tao OS=Drosophila melanogaster OX=7227 GN=Tao PE=1 SV=1	T	Signal transduction mechanisms	serine/threonine-protein kinase Tao-like [Penaeus vannamei]	biological process: metabolic process (GO:0008152);; biological process: cellular process (GO:0009987);; molecular function: catalytic activity (GO:0003824);; molecular function: binding (GO:0005488)
gene-LOC113823539	LOC113823539	LOC113823539	228	192	246	320	459	122	54	74	50	91	139	41	2.18273	1.82684	2.25439	2.88608	3.96508	1.11302	0.429376	0.646841	0.418649	0.858361	1.16387	0.390589	0.000222384	1.6164	up	[E]	Amino acid transport and metabolism	Molecular Function: aminopeptidase activity (GO:0004177);; Molecular Function: metallopeptidase activity (GO:0008237);; Molecular Function: zinc ion binding (GO:0008270);;	K11140|1.2e-189|phu:Phum_PHUM412200|K11140 aminopeptidase N [EC:3.4.11.2] | (RefSeq) Aminopeptidase N precursor, putative	Glutathione metabolism (ko00480)	[EO]	Amino acid transport and metabolism;; Posttranslational modification, protein turnover, chaperones	Peptidase family M1 domain	Membrane alanyl aminopeptidase (Fragment) OS=Manduca sexta OX=7130 PE=1 SV=1	O	Posttranslational modification, protein turnover, chaperones	aminopeptidase N-like isoform X1 [Penaeus vannamei]	biological process: metabolic process (GO:0008152);; molecular function: catalytic activity (GO:0003824);; molecular function: binding (GO:0005488)
gene-LOC113805157	LOC113805157	LOC113805157	1154	1340	665	742	1141	917	47	345	328	690	428	285	8.65004	9.98403	4.76761	5.25078	7.74281	6.61607	0.299149	2.41341	2.18544	5.15049	2.84277	2.14832	0.00200689	1.60781	up	[P]	Inorganic ion transport and metabolism	Molecular Function: magnesium ion binding (GO:0000287);; Molecular Function: ATP binding (GO:0005524);; Biological Process: phospholipid transport (GO:0015914);; Cellular Component: integral component of membrane (GO:0016021);; Molecular Function: ATPase-coupled intramembrane lipid transporter activity (GO:0140326);;	K01530|0.0e+00|dpx:DAPPUDRAFT_317597|K01530 phospholipid-translocating ATPase [EC:7.6.2.1] | (RefSeq) hypothetical protein	--	[R]	General function prediction only	Phospholipid-translocating P-type ATPase C-terminal	Phospholipid-transporting ATPase tat-1 OS=Caenorhabditis elegans OX=6239 GN=tat-1 PE=3 SV=3	P	Inorganic ion transport and metabolism	phospholipid-transporting ATPase ID-like [Penaeus vannamei]	molecular function: binding (GO:0005488);; biological process: localization (GO:0051179);; cellular component: cellular anatomical entity (GO:0110165);; biological process: cellular process (GO:0009987);; biological process: biological regulation (GO:0065007);; molecular function: transporter activity (GO:0005215)
gene-LOC113806522	LOC113806522	LOC113806522	2161	2629	1756	1235	5034	1951	355	696	717	1175	1034	367	11.0019	13.666	8.72883	5.99049	23.707	9.55753	1.57318	3.48538	3.47679	6.25751	4.82334	1.93859	7.68633e-06	1.60779	up	--	--	Cellular Component: integral component of membrane (GO:0016021);;	K24195|5.4e-256|zne:110837327|K24195 xenotropic and polytropic retrovirus receptor 1 | (RefSeq) xenotropic and polytropic retrovirus receptor 1 homolog isoform X1	--	[U]	Intracellular trafficking, secretion, and vesicular transport	EXS family	SPX and EXS domain-containing protein 1 OS=Dictyostelium discoideum OX=44689 GN=DDB_G0271664 PE=3 SV=2	U	Intracellular trafficking, secretion, and vesicular transport	xenotropic and polytropic retrovirus receptor 1-like isoform X1 [Penaeus vannamei]	cellular component: cellular anatomical entity (GO:0110165)
gene-LOC113823636	LOC113823636	LOC113823636	363	548	548	1297	4890	1498	72	470	314	220	567	512	3.89737	5.85355	5.64512	13.1818	47.6095	15.5052	0.655508	4.72264	2.9947	2.34905	5.39976	5.55031	0.00368295	1.60352	up	[T]	Signal transduction mechanisms	Biological Process: reproduction (GO:0000003);; Biological Process: epithelial cell development (GO:0002064);; Biological Process: columnar/cuboidal epithelial cell differentiation (GO:0002065);; Biological Process: columnar/cuboidal epithelial cell development (GO:0002066);; Biological Process: positive regulation of antimicrobial peptide production (GO:0002225);; Biological Process: immune syst…	K04734|2.2e-56|phu:Phum_PHUM345810|K04734 NF-kappa-B inhibitor alpha | (RefSeq) NF-kappa-B inhibitor alpha, putative	Toll and Imd signaling pathway (ko04624)	[R]	General function prediction only	Ankyrin repeats (3 copies)	NF-kappa-B inhibitor cactus OS=Drosophila melanogaster OX=7227 GN=cact PE=1 SV=2	S	Function unknown	NF-kappa-B inhibitor cactus-like [Penaeus vannamei]	biological process: reproduction (GO:0000003);; biological process: cellular process (GO:0009987);; biological process: developmental process (GO:0032502);; biological process: biological regulation (GO:0065007);; biological process: immune system process (GO:0002376);; biological process: multicellular organismal process (GO:0032501);; biological process: reproductive process (GO:0022414);; mole…
gene-LOC113828525	LOC113828525	LOC113828525	104	81	198	225	1537	329	45	52	75	161	123	78	2.69288	2.07628	4.9085	5.49984	36.0862	8.20494	0.975848	1.23837	1.70821	4.13798	2.8251	2.0387	0.00291701	1.60101	up	--	--	Molecular Function: phospholipid scramblase activity (GO:0017128);;	--	--	[M]	Cell wall/membrane/envelope biogenesis	Scramblase	--	M	Cell wall/membrane/envelope biogenesis	phospholipid scramblase 1-like [Penaeus vannamei]	biological process: cellular process (GO:0009987);; biological process: localization (GO:0051179);; biological process: biological regulation (GO:0065007);; molecular function: transporter activity (GO:0005215)
gene-LOC113820902	LOC113820902	LOC113820902	347	568	151	234	3360	504	111	166	223	221	158	183	1.8625	3.05317	0.770909	1.18491	16.4289	2.60708	0.508199	0.835716	1.06314	1.17928	0.754414	0.985747	0.00363682	1.59466	up	[T]	Signal transduction mechanisms	Molecular Function: protein kinase activity (GO:0004672);; Molecular Function: ATP binding (GO:0005524);;	K08823|1.9e-178|zne:110839659|K08823 dual specificity protein kinase CLK2/3 [EC:2.7.12.1] | (RefSeq) dual specificity protein kinase CLK2 isoform X1	--	[T]	Signal transduction mechanisms	Protein kinase domain	Serine/threonine-protein kinase Doa OS=Drosophila melanogaster OX=7227 GN=Doa PE=1 SV=2	T	Signal transduction mechanisms	probable dual specificity protein kinase madd-3 isoform X1 [Penaeus vannamei]	biological process: metabolic process (GO:0008152);; biological process: cellular process (GO:0009987);; molecular function: catalytic activity (GO:0003824);; molecular function: binding (GO:0005488)
NewGene_6668	--	--	193	195	164	121	190	199	26	53	75	125	53	30	4.17481	4.19763	3.3899	2.4779	3.71978	4.15663	0.469969	1.07082	1.43823	2.70041	1.00207	0.649787	0.000537541	1.59282	up	--	--	--	--	--	--	--	--	--	--	--	--	--
gene-LOC113829448	LOC113829448	LOC113825607	73	275	100	179	985	133	26	60	52	93	90	94	1.06937	4.00146	1.39515	2.46648	13.0711	1.87087	0.318322	0.811023	0.673515	1.34829	1.16796	1.37822	0.00108895	1.59264	up	--	--	Molecular Function: NAD+ kinase activity (GO:0003951);; Biological Process: NADP biosynthetic process (GO:0006741);; Biological Process: NAD metabolic process (GO:0019674);;	K00858|2.5e-32|phu:Phum_PHUM127760|K00858 NAD+ kinase [EC:2.7.1.23] | (RefSeq) NADH kinase, putative	Nicotinate and nicotinamide metabolism (ko00760)	[G]	Carbohydrate transport and metabolism	--	--	G	Carbohydrate transport and metabolism	NAD kinase-like [Penaeus vannamei]	biological process: metabolic process (GO:0008152);; biological process: cellular process (GO:0009987);; molecular function: catalytic activity (GO:0003824)
gene-LOC113811065	LOC113811065	LOC113811065	2772	3345	3361	2744	3106	3008	272	1051	914	1865	1555	841	61.5584	73.8877	71.4847	57.5865	62.4355	64.2961	5.1393	21.8254	18.0484	41.2698	30.6162	18.8271	0.000142682	1.59141	up	--	--	--	--	--	--	--	--	--	--	--	uncharacterized protein LOC113811065 [Penaeus vannamei]	--
gene-LOC113804918	LOC113804918	LOC113804918	282	262	182	227	379	268	17	96	76	125	130	86	12.6811	11.716	7.80835	9.6116	15.4084	11.6	0.614291	4.02311	3.0139	5.5653	5.1521	3.85585	1.5529e-05	1.58987	up	--	--	--	K16687|1.9e-33|zne:110838408|K16687 transcriptional coactivator YAP1 | (RefSeq) transcriptional coactivator YAP1 isoform X1	Hippo signaling pathway - fly (ko04391);; Hippo signaling pathway - multiple species (ko04392)	[O]	Posttranslational modification, protein turnover, chaperones	--	Transcriptional coactivator yorkie OS=Drosophila melanogaster OX=7227 GN=yki PE=1 SV=2	O	Posttranslational modification, protein turnover, chaperones	transcriptional coactivator YAP1-like [Penaeus vannamei]	--
gene-LOC113800215	LOC113800215	LOC113800215	180	216	150	106	246	255	37	65	41	91	112	21	3.01716	3.59508	2.40125	1.6748	3.73834	4.11165	0.527877	1.01814	0.607071	1.51742	1.66057	0.351347	0.00188109	1.58864	up	--	--	Molecular Function: DNA-binding transcription factor activity (GO:0003700);; Cellular Component: nucleus (GO:0005634);; Molecular Function: sequence-specific DNA binding (GO:0043565);;	K09428|2.8e-07|zne:110841478|K09428 E74-like factor 1/2/4 | (RefSeq) ecdysone-induced protein 74EF isoform X1	Apoptosis - fly (ko04214)	--	--	--	--	--	--	hybrid signal transduction histidine kinase L-like [Penaeus vannamei]	molecular function: transcription regulator activity (GO:0140110);; cellular component: intracellular (GO:0005622);; cellular component: cellular anatomical entity (GO:0110165);; molecular function: binding (GO:0005488)
gene-LOC113808717	LOC113808717	LOC113808717	4079	6629	3120	3477	3965	5967	684	1206	1170	1461	2817	1895	13.6066	21.9922	9.96877	10.959	11.9731	19.1593	1.94047	3.76191	3.47023	4.85511	8.332	6.37148	0.000857599	1.58639	up	[I]	Lipid transport and metabolism	Molecular Function: acetyl-CoA carboxylase activity (GO:0003989);; Molecular Function: ATP binding (GO:0005524);; Biological Process: fatty acid biosynthetic process (GO:0006633);; Molecular Function: metal ion binding (GO:0046872);;	K11262|0.0e+00|phu:Phum_PHUM424350|K11262 acetyl-CoA carboxylase / biotin carboxylase 1 [EC:6.4.1.2 6.3.4.14 2.1.3.15] | (RefSeq) acetyl-CoA carboxylase, putative	Fatty acid biosynthesis (ko00061);; Pyruvate metabolism (ko00620);; Propanoate metabolism (ko00640);; Fatty acid metabolism (ko01212)	[I]	Lipid transport and metabolism	Acetyl-CoA carboxylase, central region	Acetyl-CoA carboxylase OS=Dictyostelium discoideum OX=44689 GN=accA PE=3 SV=1	I	Lipid transport and metabolism	acetyl-CoA carboxylase-like [Penaeus vannamei]	molecular function: catalytic activity (GO:0003824);; molecular function: binding (GO:0005488);; biological process: metabolic process (GO:0008152);; biological process: cellular process (GO:0009987)
gene-LOC113823754	LOC113823754	LOC113823754	155	146	98	117	326	173	24	28	51	58	71	66	2.04598	1.91742	1.23455	1.46338	3.90727	2.20516	0.266346	0.337561	0.589489	0.761604	0.832002	0.873544	1.49307e-07	1.58539	up	--	--	Cellular Component: nuclear chromosome (GO:0000228);; Cellular Component: chromatin (GO:0000785);; Cellular Component: nuclear chromatin (GO:0000790);; Cellular Component: euchromatin (GO:0000791);; Biological Process: larval development (GO:0002164);; Biological Process: regulation of immune system process (GO:0002682);; Biological Process: positive regulation of immune system process (GO:000268…	--	--	[S]	Function unknown	--	Akirin OS=Drosophila melanogaster OX=7227 GN=akirin PE=1 SV=1	S	Function unknown	akirin-2-like [Penaeus vannamei]	cellular component: intracellular (GO:0005622);; cellular component: cellular anatomical entity (GO:0110165);; biological process: multicellular organismal process (GO:0032501);; biological process: developmental process (GO:0032502);; biological process: biological regulation (GO:0065007);; molecular function: transcription regulator activity (GO:0140110);; biological process: response to stimul…
gene-LOC113822408	LOC113822408	LOC113822408	1806	3561	1237	1642	1305	1405	170	843	667	625	1282	435	12.911	25.3167	8.46385	11.0865	8.44324	9.66473	1.02937	5.63251	4.23719	4.44903	8.1249	3.1314	0.00824085	1.58391	up	--	--	Molecular Function: protein binding (GO:0005515);;	K15046|5.0e-111|zne:110832136|K15046 influenza virus NS1A-binding protein | (RefSeq) influenza virus NS1A-binding protein homolog A-like isoform X1	--	[TR]	Signal transduction mechanisms;; General function prediction only	Kelch motif	--	T	Signal transduction mechanisms	LOW QUALITY PROTEIN: influenza virus NS1A-binding protein homolog [Penaeus vannamei]	molecular function: binding (GO:0005488)
gene-LOC113823806	LOC113823806	LOC113823806	146	323	140	299	2437	273	54	154	191	169	78	104	1.64837	3.62564	1.50744	3.18935	24.9479	2.96979	0.513175	1.62851	1.91991	1.89863	0.775167	1.18529	0.00441687	1.58085	up	--	--	--	K06846|2.5e-35|pxy:105385386|K06846 lymphocyte antigen 6 complex locus protein D/E/G6/H | (RefSeq) uncharacterized LOC105385386	--	--	--	--	--	--	--	uncharacterized protein LOC113823806 [Penaeus vannamei]	--
gene-LOC113816043	LOC113816043	--	40	183	40	41	217	83	6	24	46	44	31	34	0.504367	2.29576	0.476685	0.478738	2.47729	0.999819	0.064517	0.280524	0.506985	0.549	0.34269	0.425858	0.00734391	1.57611	up	--	--	--	--	--	--	--	--	--	--	--	--	--
gene-LOC113800971	LOC113800971	LOC113800971	44	153	67	66	177	90	11	37	22	29	34	49	0.664478	2.31135	0.972688	0.942639	2.43274	1.31464	0.139156	0.517042	0.288437	0.425778	0.45523	0.741582	0.000673176	1.57194	up	--	--	Cellular Component: lysosomal membrane (GO:0005765);; Cellular Component: integral component of membrane (GO:0016021);; Cellular Component: late endosome membrane (GO:0031902);; Molecular Function: phosphatidylinositol-4,5-bisphosphate 4-phosphatase activity (GO:0034597);; Biological Process: phosphatidylinositol dephosphorylation (GO:0046856);;	K13084|1.9e-85|zne:110834071|K13084 phosphatidylinositol-4,5-bisphosphate 4-phosphatase [EC:3.1.3.78] | (RefSeq) type 1 phosphatidylinositol 4,5-bisphosphate 4-phosphatase	Phosphatidylinositol signaling system (ko04070)	[R]	General function prediction only	Transmembrane protein 55A	--	S	Function unknown	LOW QUALITY PROTEIN: type 2 phosphatidylinositol 4,5-bisphosphate 4-phosphatase-like, partial [Penaeus vannamei]	cellular component: intracellular (GO:0005622);; cellular component: cellular anatomical entity (GO:0110165);; biological process: metabolic process (GO:0008152);; biological process: cellular process (GO:0009987);; molecular function: catalytic activity (GO:0003824)
gene-LOC113810727	LOC113810727	LOC113810727	1061	1292	932	1070	1332	1211	206	415	337	521	478	293	4.75735	5.76157	4.00078	4.53364	5.40737	5.22638	0.783101	1.73795	1.34397	2.32674	1.90135	1.32492	9.60286e-07	1.57118	up	--	--	Molecular Function: molecular_function (GO:0003674);; Molecular Function: binding (GO:0005488);; Molecular Function: protein binding (GO:0005515);; Biological Process: protein folding (GO:0006457);; Biological Process: biological_process (GO:0008150);; Biological Process: cellular process (GO:0009987);; Molecular Function: unfolded protein binding (GO:0051082);;	K09527|7.8e-46|zne:110841223|K09527 DnaJ homolog subfamily C member 7 | (RefSeq) dnaJ homolog subfamily C member 7	--	[O]	Posttranslational modification, protein turnover, chaperones	Tetratricopeptide repeat	DnaJ homolog subfamily C member 7 homolog OS=Dictyostelium discoideum OX=44689 GN=dnajc7 PE=1 SV=1	O	Posttranslational modification, protein turnover, chaperones	uncharacterized protein LOC113810727 [Penaeus vannamei]	molecular function: binding (GO:0005488);; biological process: cellular process (GO:0009987)
gene-LOC113803845	LOC113803845	LOC113803845	757	462	1276	436	1918	1249	123	189	203	191	606	529	23.3633	14.1804	37.7353	12.7107	53.6222	37.1082	3.21762	5.45572	5.55777	5.86406	16.5894	16.4675	0.00438096	1.56858	up	--	--	--	K06721|1.4e-35|fcd:110851561|K06721 C-type lectin domain family 10 member A | (RefSeq) C-type lectin domain family 10 member A-like	--	--	--	Lectin C-type domain	--	--	--	perlucin-like protein [Penaeus vannamei]	--
gene-LOC113823077	LOC113823077	LOC113823077	92	153	56	200	812	140	17	27	47	90	111	66	2.47807	4.11305	1.44929	5.09384	19.8774	3.63582	0.389738	0.66453	1.12242	2.41982	2.65102	1.79959	0.00254091	1.56843	up	--	--	Molecular Function: carbohydrate binding (GO:0030246);;	--	--	--	--	--	--	--	--	uncharacterized protein LOC113823077 [Penaeus vannamei]	molecular function: binding (GO:0005488)
gene-LOC113829058	LOC113829058	LOC113829058	277	314	144	226	1045	309	55	42	90	151	32	232	3.43546	3.88233	1.70844	2.64686	11.7553	3.69613	0.577474	0.48614	0.991086	1.85953	0.347638	2.90647	0.0073091	1.56767	up	--	--	--	--	--	--	--	Vestigial/Tondu family	--	S	Function unknown	transcription cofactor vestigial-like protein 4, partial [Penaeus vannamei]	--
gene-LOC113809725	LOC113809725	LOC113809725	626	999	356	435	1048	764	80	220	206	336	364	188	6.26276	10.2631	3.36716	4.13665	9.09548	7.59473	0.595806	2.20107	1.95636	3.6277	3.44929	1.81316	9.41818e-05	1.56634	up	--	--	Molecular Function: DNA binding (GO:0003677);; Biological Process: chromatin remodeling (GO:0006338);; Cellular Component: SWI/SNF complex (GO:0016514);; Cellular Component: brahma complex (GO:0035060);;	K11653|4.5e-94|zne:110839815|K11653 AT-rich interactive domain-containing protein 1 | (RefSeq) uncharacterized protein LOC110839815	--	[B]	Chromatin structure and dynamics	ARID/BRIGHT DNA binding domain	Trithorax group protein osa OS=Drosophila melanogaster OX=7227 GN=osa PE=1 SV=1	B	Chromatin structure and dynamics	trithorax group protein osa-like isoform X4 [Penaeus vannamei]	molecular function: binding (GO:0005488);; biological process: cellular process (GO:0009987);; cellular component: intracellular (GO:0005622);; cellular component: protein-containing complex (GO:0032991);; cellular component: cellular anatomical entity (GO:0110165)
gene-LOC113820125	LOC113820125	LOC113820125	3055	3515	1737	2656	19142	2660	659	1053	1206	1557	1840	1361	21.0005	23.9038	11.4023	17.2233	118.395	17.5519	3.83268	6.72275	7.8511	11.3857	11.1826	9.42465	4.70558e-05	1.55486	up	--	--	Molecular Function: actin binding (GO:0003779);; Cellular Component: cytoskeleton (GO:0005856);;	K05762|2.5e-190|dpa:109541656|K05762 radixin | (RefSeq) moesin/ezrin/radixin homolog 1 isoform X1	--	[R]	General function prediction only	Ezrin/radixin/moesin family	Moesin/ezrin/radixin homolog 1 OS=Drosophila pseudoobscura pseudoobscura OX=46245 GN=Moe PE=3 SV=3	Z	Cytoskeleton	moesin/ezrin/radixin homolog 1-like isoform X1 [Penaeus vannamei]	molecular function: binding (GO:0005488);; cellular component: intracellular (GO:0005622);; cellular component: cellular anatomical entity (GO:0110165)
gene-LOC113805143	LOC113805143	LOC113805143	495	1165	338	925	8022	593	189	413	350	546	414	463	4.1877	9.8129	2.73871	7.3996	61.5327	4.83438	1.35959	3.26483	2.63721	4.60987	3.10952	3.95288	0.00717874	1.55344	up	--	--	Molecular Function: GPI-anchor transamidase activity (GO:0003923);; Molecular Function: cysteine-type peptidase activity (GO:0008234);; Biological Process: attachment of GPI anchor to protein (GO:0016255);; Cellular Component: GPI-anchor transamidase complex (GO:0042765);;	K05290|1.0e-138|zne:110831499|K05290 GPI-anchor transamidase subunit K | (RefSeq) putative GPI-anchor transamidase	Glycosylphosphatidylinositol (GPI)-anchor biosynthesis (ko00563)	[O]	Posttranslational modification, protein turnover, chaperones	Peptidase C13 family	Putative GPI-anchor transamidase OS=Drosophila melanogaster OX=7227 GN=PIG-K PE=2 SV=1	O	Posttranslational modification, protein turnover, chaperones	putative GPI-anchor transamidase [Penaeus vannamei]	biological process: metabolic process (GO:0008152);; molecular function: catalytic activity (GO:0003824);; biological process: cellular process (GO:0009987);; cellular component: protein-containing complex (GO:0032991);; cellular component: cellular anatomical entity (GO:0110165)
gene-LOC113803634	LOC113803634	LOC113803634	1036	1249	833	1531	4042	1299	147	481	443	816	655	353	6.12836	7.34657	4.73744	8.55434	21.7439	7.38426	0.736202	2.6512	2.32107	4.80566	3.42932	2.10547	1.6144e-09	1.55277	up	[T]	Signal transduction mechanisms	Molecular Function: transmembrane receptor protein tyrosine kinase activity (GO:0004714);; Molecular Function: ATP binding (GO:0005524);; Cellular Component: integral component of membrane (GO:0016021);;	K05096|3.0e-166|zne:110834298|K05096 FMS-like tyrosine kinase 1 [EC:2.7.10.1] | (RefSeq) vascular endothelial growth factor receptor 2-like isoform X1	--	[T]	Signal transduction mechanisms	Protein tyrosine and serine/threonine kinase	Myoblast growth factor receptor egl-15 OS=Caenorhabditis elegans OX=6239 GN=egl-15 PE=1 SV=1	T	Signal transduction mechanisms	vascular endothelial growth factor receptor 1-like isoform X1 [Penaeus vannamei]	biological process: metabolic process (GO:0008152);; biological process: cellular process (GO:0009987);; molecular function: catalytic activity (GO:0003824);; molecular function: molecular transducer activity (GO:0060089);; molecular function: binding (GO:0005488);; cellular component: cellular anatomical entity (GO:0110165)
gene-LOC113815649	LOC113815649	LOC113815649	95	223	57	146	832	98	36	49	50	98	55	53	0.511886	1.19688	0.291717	0.742196	4.06595	0.505192	0.164058	0.244569	0.236629	0.524796	0.261249	0.284968	0.00178596	1.55238	up	--	--	Molecular Function: microtubule motor activity (GO:0003777);; Molecular Function: ATP binding (GO:0005524);; Biological Process: microtubule-based movement (GO:0007018);; Molecular Function: microtubule binding (GO:0008017);; Molecular Function: phosphatidylinositol binding (GO:0035091);;	K17916|4.9e-231|zne:110830004|K17916 kinesin family member 16B | (RefSeq) kinesin-like protein Klp98A	--	[Z]	Cytoskeleton	Kinesin motor domain	Kinesin-like protein Klp98A OS=Drosophila melanogaster OX=7227 GN=Klp98A PE=1 SV=2	Z	Cytoskeleton	kinesin-like protein KIF16B [Penaeus vannamei]	molecular function: catalytic activity (GO:0003824);; molecular function: binding (GO:0005488);; biological process: cellular process (GO:0009987)
gene-LOC113804948	LOC113804948	LOC113804948	1146	2100	1482	1608	2508	1018	128	611	592	872	656	513	32.1959	58.6555	40.1077	42.3624	62.7409	27.4886	3.0663	16.0906	14.8678	24.5625	16.373	14.6524	4.73607e-05	1.54635	up	--	--	Molecular Function: phospholipid transporter activity (GO:0005548);; Biological Process: phospholipid transport (GO:0015914);;	K24069|1.5e-57|xla:108716638|K24069 membrane-associated phosphatidylinositol transfer protein | (RefSeq) pitpnm2.L; phosphatidylinositol transfer protein, membrane associated 2 L homeolog	--	[IT]	Lipid transport and metabolism;; Signal transduction mechanisms	Phosphatidylinositol transfer protein	Phosphatidylinositol transfer protein 1 OS=Dictyostelium discoideum OX=44689 GN=pitA PE=1 SV=1	--	--	phosphatidylinositol transfer protein beta isoform-like [Penaeus vannamei]	biological process: localization (GO:0051179);; molecular function: transporter activity (GO:0005215)
gene-LOC113807165	LOC113807165	LOC113807165	1285	1705	732	656	802	995	123	361	305	569	557	397	17.0415	22.48	9.29596	8.21001	9.62326	12.6945	1.38317	4.47229	3.58972	7.51307	6.53964	5.3052	0.00322697	1.54225	up	--	--	Cellular Component: integral component of membrane (GO:0016021);;	K17783|2.1e-29|shr:100917660|K17783 mitochondrial FAD-linked sulfhydryl oxidase [EC:1.8.3.2] | (RefSeq) SYNGR3; synaptogyrin-3	--	[TU]	Signal transduction mechanisms;; Intracellular trafficking, secretion, and vesicular transport	Membrane-associating domain	Synaptogyrin OS=Drosophila melanogaster OX=7227 GN=Syngr PE=1 SV=1	--	--	synaptogyrin-like [Penaeus vannamei]	cellular component: cellular anatomical entity (GO:0110165)
gene-LOC113823783	LOC113823783	LOC113823783	148	163	92	56	203	116	6	48	36	63	42	72	8.78653	9.59105	5.20926	3.11777	10.9052	6.63566	0.264228	2.63859	1.86905	3.68739	2.1885	4.30343	0.00345598	1.54214	up	--	--	Molecular Function: DNA binding (GO:0003677);; Cellular Component: nucleus (GO:0005634);; Biological Process: regulation of transcription, DNA-templated (GO:0006355);; Molecular Function: protein dimerization activity (GO:0046983);;	K08268|1.4e-36|phu:Phum_PHUM546550|K08268 hypoxia-inducible factor 1 alpha | (RefSeq) Hypoxia-inducible factor 1 alpha, putative	Mitophagy - animal (ko04137);; Autophagy - animal (ko04140)	[TK]	Signal transduction mechanisms;; Transcription	--	Protein similar OS=Drosophila melanogaster OX=7227 GN=sima PE=1 SV=2	K	Transcription	hypoxia-inducible factor 1-alpha-like [Penaeus vannamei]	molecular function: binding (GO:0005488);; cellular component: intracellular (GO:0005622);; cellular component: cellular anatomical entity (GO:0110165);; biological process: biological regulation (GO:0065007)
gene-LOC113806949	LOC113806949	LOC113806949	5301	7327	3449	3409	5613	3344	626	1673	1833	2991	2267	802	67.7474	93.125	42.2194	41.1646	64.9373	41.13	6.80099	19.9919	20.8269	38.0949	25.6912	10.3204	0.00145328	1.54081	up	--	--	Biological Process: phosphatidylserine metabolic process (GO:0006658);; Biological Process: sphingolipid metabolic process (GO:0006665);; Molecular Function: zinc ion binding (GO:0008270);; Cellular Component: integral component of membrane (GO:0016021);;	K23544|9.4e-172|dpx:DAPPUDRAFT_303430|K23544 serine incorporator 1/3 | (RefSeq) hypothetical protein	--	[S]	Function unknown	Serine incorporator (Serinc)	Probable serine incorporator OS=Nematostella vectensis OX=45351 GN=serinc PE=3 SV=1	L	Replication, recombination and repair	LOW QUALITY PROTEIN: serine incorporator 1-like [Penaeus vannamei]	biological process: metabolic process (GO:0008152);; biological process: cellular process (GO:0009987);; molecular function: binding (GO:0005488);; cellular component: cellular anatomical entity (GO:0110165)
NewGene_979	--	--	80	68	65	92	201	79	2	48	39	35	31	26	1.27351	1.0821	0.995508	1.37488	2.91006	1.20496	0.026791	0.710844	0.545653	0.557302	0.437427	0.416688	7.0068e-05	1.53992	up	--	--	Biological Process: immune effector process (GO:0002252);; Biological Process: immune system process (GO:0002376);; Molecular Function: molecular_function (GO:0003674);; Molecular Function: guanyl-nucleotide exchange factor activity (GO:0005085);; Molecular Function: Ras guanyl-nucleotide exchange factor activity (GO:0005088);; Molecular Function: binding (GO:0005488);; Molecular Function: protei…	K04575|3.54e-06|mdl:103571455|K04575 amyotrophic lateral sclerosis 2 protein | (RefSeq) alsin	--	--	--	Regulator of chromosome condensation (RCC1) repeat	--	T	Signal transduction mechanisms	putative alsin [Penaeus vannamei]	biological process: immune system process (GO:0002376);; biological process: biological regulation (GO:0065007);; molecular function: binding (GO:0005488);; molecular function: molecular function regulator (GO:0098772);; biological process: metabolic process (GO:0008152);; biological process: cellular process (GO:0009987);; biological process: response to stimulus (GO:0050896);; cellular componen…
gene-LOC113804796	LOC113804796	LOC113804796	1166	1516	1089	2504	8626	2156	210	789	829	1149	998	510	7.93308	10.2606	7.09926	16.1103	53.1658	14.1273	1.21127	5.01784	5.01808	7.79376	6.02514	3.49637	7.68633e-06	1.53891	up	--	--	Molecular Function: microtubule binding (GO:0008017);;	K13209|2.9e-31|nni:104010583|K13209 RNA-binding protein EWS | (RefSeq) EWSR1; RNA-binding protein EWS	--	[Z]	Cytoskeleton	Growth-Arrest-Specific Protein 2 Domain	GAS2-like protein pickled eggs OS=Drosophila melanogaster OX=7227 GN=pigs PE=2 SV=2	Z	Cytoskeleton	GAS2-like protein 1 [Penaeus vannamei]	molecular function: binding (GO:0005488)
gene-LOC113803543	LOC113803543	LOC113803543	187	84	134	174	906	150	22	87	78	99	94	34	2.92868	1.30715	2.01836	2.58603	12.8902	2.27036	0.294374	1.27781	1.08599	1.5468	1.30398	0.530988	0.000392838	1.53695	up	--	--	--	K15692|6.4e-79|acep:105622377|K15692 E3 ubiquitin-protein ligase RNF13 [EC:2.3.2.27] | (RefSeq) E3 ubiquitin-protein ligase RNF13-like	--	[O]	Posttranslational modification, protein turnover, chaperones	Ring finger domain	--	O	Posttranslational modification, protein turnover, chaperones	E3 ubiquitin-protein ligase RNF13-like [Penaeus vannamei]	--
gene-LOC113816982	LOC113816982	LOC113816982	677	908	569	478	383	902	129	242	270	301	381	99	3.61498	4.82645	2.90971	2.41172	1.85088	4.63631	0.583677	1.20801	1.27959	1.60352	1.8052	0.532299	0.00618327	1.53133	up	--	--	Cellular Component: spindle pole (GO:0000922);; Cellular Component: microtubule organizing center (GO:0005815);; Biological Process: microtubule nucleation (GO:0007020);; Molecular Function: gamma-tubulin binding (GO:0043015);;	K16573|8.8e-97|pcan:112572999|K16573 gamma-tubulin complex component 6 | (RefSeq) gamma-tubulin complex component 6-like	--	[Z]	Cytoskeleton	Gamma tubulin complex component C-terminal	--	Z	Cytoskeleton	gamma-tubulin complex component 6-like [Penaeus vannamei]	cellular component: cellular anatomical entity (GO:0110165);; biological process: cellular process (GO:0009987);; molecular function: binding (GO:0005488)
gene-LOC113827110	LOC113827110	LOC113827110	44	108	40	38	79	55	10	18	30	29	22	14	0.460678	1.13394	0.403209	0.376348	0.754065	0.552975	0.088022	0.171207	0.278009	0.302326	0.205735	0.14771	0.00197037	1.52988	up	--	--	Biological Process: eye development (GO:0001654);; Biological Process: cell fate specification (GO:0001708);; Biological Process: compound eye morphogenesis (GO:0001745);; Biological Process: compound eye photoreceptor cell differentiation (GO:0001751);; Biological Process: compound eye photoreceptor fate commitment (GO:0001752);; Biological Process: eye photoreceptor cell differentiation (GO:000…	--	--	[T]	Signal transduction mechanisms	PH domain	Protein melted OS=Drosophila melanogaster OX=7227 GN=melt PE=1 SV=2	T	Signal transduction mechanisms	LOW QUALITY PROTEIN: protein melted-like [Penaeus vannamei]	biological process: multicellular organismal process (GO:0032501);; biological process: developmental process (GO:0032502);; biological process: cellular process (GO:0009987);; molecular function: binding (GO:0005488);; cellular component: cellular anatomical entity (GO:0110165);; biological process: biological regulation (GO:0065007);; biological process: response to stimulus (GO:0050896)
gene-LOC113821235	LOC113821235	LOC113821235	83	201	65	70	164	184	12	56	48	92	47	15	0.724834	1.75237	0.544013	0.577525	1.2983	1.55238	0.088149	0.45687	0.373238	0.803006	0.359487	0.124001	0.00947247	1.52363	up	--	--	Molecular Function: transcription regulatory region sequence-specific DNA binding (GO:0000976);; Molecular Function: DNA-binding transcription factor activity, RNA polymerase II-specific (GO:0000981);; Molecular Function: cis-regulatory region sequence-specific DNA binding (GO:0000987);; Molecular Function: regulatory region nucleic acid binding (GO:0001067);; Molecular Function: molecular_functi…	K14959|2.7e-12|nve:5502141|K14959 [histone H3]-lysine4 N-trimethyltransferase MLL4 [EC:2.1.1.354] | (RefSeq) histone-lysine N-methyltransferase 2A	Lysine degradation (ko00310)	[B]	Chromatin structure and dynamics	CXXC zinc finger domain	--	O	Posttranslational modification, protein turnover, chaperones	uncharacterized protein LOC113821235 [Penaeus vannamei]	molecular function: binding (GO:0005488);; biological process: biological regulation (GO:0065007);; molecular function: transcription regulator activity (GO:0140110);; cellular component: intracellular (GO:0005622);; cellular component: cellular anatomical entity (GO:0110165);; biological process: cellular process (GO:0009987);; biological process: metabolic process (GO:0008152);; biological proc…
gene-LOC113808841	LOC113808841	LOC113808841	138	138	117	391	1303	181	22	63	75	138	198	74	1.72497	1.71407	1.39551	4.62269	14.7641	2.16936	0.233161	0.736767	0.825017	1.71289	2.19786	0.932076	0.00489598	1.52079	up	--	--	Molecular Function: phosphatidylinositol phospholipase C activity (GO:0004435);; Molecular Function: calcium ion binding (GO:0005509);; Biological Process: acrosome reaction (GO:0007340);; Biological Process: lipid catabolic process (GO:0016042);; Biological Process: intracellular signal transduction (GO:0035556);; Biological Process: phosphatidylinositol metabolic process (GO:0046488);;	K05857|4.7e-133|zne:110830423|K05857 phosphatidylinositol phospholipase C, delta [EC:3.1.4.11] | (RefSeq) 1-phosphatidylinositol 4,5-bisphosphate phosphodiesterase eta-2-like isoform X1	Inositol phosphate metabolism (ko00562);; Phosphatidylinositol signaling system (ko04070)	[T]	Signal transduction mechanisms	Phosphatidylinositol-specific phospholipase C, X domain	1-phosphatidylinositol 4,5-bisphosphate phosphodiesterase OS=Dictyostelium discoideum OX=44689 GN=plc PE=2 SV=1	I	Lipid transport and metabolism	1-phosphatidylinositol 4,5-bisphosphate phosphodiesterase delta-4-like, partial [Penaeus vannamei]	molecular function: catalytic activity (GO:0003824);; molecular function: binding (GO:0005488);; biological process: reproduction (GO:0000003);; biological process: reproductive process (GO:0022414);; biological process: metabolic process (GO:0008152);; biological process: cellular process (GO:0009987);; biological process: signaling (GO:0023052);; biological process: response to stimulus (GO:005…
gene-LOC113800947	LOC113800947	LOC113800947	1100	2052	526	767	1490	907	71	467	450	633	359	507	10.0054	18.5731	4.58201	6.59664	12.2734	7.9449	0.542923	3.96816	3.64207	5.73379	2.8944	4.65148	0.00521552	1.51738	up	--	--	Biological Process: protein import into nucleus (GO:0006606);; Molecular Function: Ran GTPase binding (GO:0008536);;	K20222|0.0e+00|zne:110831990|K20222 importin-5 | (RefSeq) importin-5 isoform X1	--	[YU]	Nuclear structure;; Intracellular trafficking, secretion, and vesicular transport	Importin repeat 6	Probable importin-5 homolog OS=Dictyostelium discoideum OX=44689 GN=DDB_G0291650 PE=3 SV=1	--	--	importin-5-like [Penaeus vannamei]	biological process: cellular process (GO:0009987);; biological process: localization (GO:0051179);; molecular function: binding (GO:0005488)
gene-LOC113808972	LOC113808972	LOC113808972	785	802	900	647	3734	251	258	329	323	380	120	324	12.9997	13.2103	14.271	10.1151	55.9746	3.98862	3.63533	5.09444	4.74529	6.26311	1.75527	5.3931	0.00736679	1.51042	up	--	--	--	--	--	--	--	--	--	--	--	forkhead box protein K2-like [Penaeus vannamei]	--
gene-LOC113830445	LOC113830445	--	110	137	54	137	755	158	32	26	52	98	77	49	0.677681	0.842139	0.319111	0.800262	4.24333	0.941122	0.164713	0.146258	0.286331	0.606327	0.421543	0.305073	0.000984042	1.50706	up	--	--	--	--	--	--	--	--	--	--	--	--	--
NewGene_9826	--	--	191	236	92	145	458	151	74	32	45	62	75	51	3.72985	4.57816	1.71045	2.66401	8.11283	2.82741	1.22371	0.583654	0.778821	1.19996	1.29887	1.00411	0.0032464	1.50662	up	--	--	--	--	--	--	--	--	--	--	--	--	--
gene-LOC113801149	LOC113801149	LOC113801149	127	207	68	113	1172	196	37	96	85	119	71	32	1.06117	1.74933	0.541457	0.895518	8.91207	1.59151	0.259245	0.75109	0.632464	0.992701	0.526378	0.268584	0.00595966	1.50047	up	--	--	Molecular Function: ubiquitin-protein transferase activity (GO:0004842);; Cellular Component: integral component of membrane (GO:0016021);; Molecular Function: metal ion binding (GO:0046872);;	K11975|1.3e-90|nvi:100122553|K11975 E3 ubiquitin-protein ligase RNF144 [EC:2.3.2.31] | (RefSeq) E3 ubiquitin-protein ligase RNF144A	--	[O]	Posttranslational modification, protein turnover, chaperones	IBR domain, a half RING-finger domain	--	O	Posttranslational modification, protein turnover, chaperones	probable E3 ubiquitin-protein ligase RNF144A [Penaeus vannamei]	molecular function: catalytic activity (GO:0003824);; cellular component: cellular anatomical entity (GO:0110165);; molecular function: binding (GO:0005488)
gene-LOC113815925	LOC113815925	LOC113815925	16672	13211	10089	10692	7217	15377	3225	4879	5025	5571	4419	2826	268.88	211.887	155.835	162.942	105.363	238.696	44.2601	73.5615	72.0599	89.531	63.1934	45.9279	0.00348679	1.50025	up	--	--	Molecular Function: translation initiation factor activity (GO:0003743);; Molecular Function: eukaryotic initiation factor 4E binding (GO:0008190);; Biological Process: negative regulation of translational initiation (GO:0045947);;	K18644|2.3e-23|dpx:DAPPUDRAFT_290539|K18644 eukaryotic translation initiation factor 4E binding protein 2 | (RefSeq) 4EBP; putative translation inhibitor eIF4E-binding protein	RNA transport (ko03013)	--	--	Eukaryotic translation initiation factor 4E binding protein (EIF4EBP)	--	J	Translation, ribosomal structure and biogenesis	eukaryotic translation initiation factor 4E-binding protein 1-like [Penaeus vannamei]	biological process: metabolic process (GO:0008152);; biological process: cellular process (GO:0009987);; biological process: biological regulation (GO:0065007);; molecular function: binding (GO:0005488);; molecular function: translation regulator activity (GO:0045182)
gene-LOC113816022	LOC113816022	LOC113816022	614	723	232	339	1659	438	44	158	199	387	214	261	7.26201	8.50535	2.62933	3.78297	17.7784	4.98567	0.439759	1.74944	2.09397	4.56085	2.23897	3.11146	0.00126442	1.48548	up	[P]	Inorganic ion transport and metabolism	Cellular Component: integral component of membrane (GO:0016021);; Molecular Function: metal ion transmembrane transporter activity (GO:0046873);;	K14709|8.7e-64|dpx:DAPPUDRAFT_303498|K14709 solute carrier family 39 (zinc transporter), member 1/2/3 | (RefSeq) hypothetical protein	--	[P]	Inorganic ion transport and metabolism	ZIP Zinc transporter	Protein zntD OS=Dictyostelium discoideum OX=44689 GN=zntD PE=2 SV=1	P	Inorganic ion transport and metabolism	zinc transporter ZIP1-like [Penaeus vannamei]	cellular component: cellular anatomical entity (GO:0110165);; biological process: cellular process (GO:0009987);; biological process: localization (GO:0051179);; molecular function: transporter activity (GO:0005215)
gene-LOC113830030	LOC113830030	LOC113830030	284	219	93	228	806	261	43	40	88	142	62	167	5.37873	4.12153	1.69035	4.08069	19.3767	6.6614	0.684273	0.708363	1.47519	2.67378	1.03094	4.45939	0.00154171	1.48472	up	--	--	--	--	--	--	--	--	--	--	--	fibrous sheath CABYR-binding protein-like isoform X1 [Penaeus vannamei]	--
gene-LOC113823947	LOC113823947	LOC113823947	692	928	265	1210	3239	707	122	166	330	574	479	353	7.20518	9.60884	2.6334	11.9018	30.5281	7.0803	1.07286	1.61125	3.05125	5.94829	4.42242	3.70158	0.000824693	1.47492	up	--	--	Biological Process: regulation of apoptotic process (GO:0042981);;	K12471|5.7e-15|nfu:107395398|K12471 epsin | (RefSeq) epn3; epsin-3	Endocytosis (ko04144)	--	--	Domain of unknown function (DUF758)	Tumor necrosis factor alpha-induced protein 8-like protein OS=Drosophila pseudoobscura pseudoobscura OX=46245 GN=GA17951 PE=3 SV=1	S	Function unknown	tumor necrosis factor alpha-induced protein 8-like protein [Penaeus vannamei]	biological process: biological regulation (GO:0065007)
gene-LOC113816495	LOC113816495	LOC113816495	109	278	114	109	298	233	34	61	64	89	83	49	1.24848	3.17344	1.25422	1.1848	3.1011	2.57909	0.332557	0.653178	0.649249	1.01779	0.837673	0.559913	0.000239309	1.46975	up	[R]	General function prediction only	Biological Process: lipid catabolic process (GO:0016042);; Molecular Function: hydrolase activity (GO:0016787);;	K16815|3.3e-115|zne:110838731|K16815 calcium-independent phospholipase A2-gamma | (RefSeq) calcium-independent phospholipase A2-gamma-like	--	[I]	Lipid transport and metabolism	Patatin-like phospholipase	--	I	Lipid transport and metabolism	calcium-independent phospholipase A2-gamma-like [Penaeus vannamei]	biological process: metabolic process (GO:0008152);; molecular function: catalytic activity (GO:0003824)
gene-LOC113804507	LOC113804507	LOC113804507	34	37	41	38	142	57	0	22	11	37	21	19	1.46859	1.61797	1.72483	1.5543	5.64946	2.38681	0	0.889868	0.417007	1.59838	0.798374	0.826029	0.00203762	1.4694	up	--	--	Biological Process: reproduction (GO:0000003);; Biological Process: mitotic spindle elongation (GO:0000022);; Biological Process: mitotic sister chromatid segregation (GO:0000070);; Molecular Function: nucleotide binding (GO:0000166);; Biological Process: microtubule cytoskeleton organization (GO:0000226);; Biological Process: mitotic cell cycle (GO:0000278);; Biological Process: nuclear division…	K16578|1.3e-60|zne:110836554|K16578 CLIP-associating protein 1/2 | (RefSeq) CLIP-associating protein 1-B	--	--	--	CLASP N terminal	CLIP-associating protein OS=Drosophila melanogaster OX=7227 GN=chb PE=1 SV=1	S	Function unknown	CLIP-associating protein 1-A-like [Penaeus vannamei]	biological process: reproduction (GO:0000003);; biological process: cellular process (GO:0009987);; molecular function: binding (GO:0005488);; cellular component: intracellular (GO:0005622);; cellular component: cellular anatomical entity (GO:0110165);; biological process: developmental process (GO:0032502);; biological process: immune system process (GO:0002376);; biological process: multicellul…
gene-LOC113813682	LOC113813682	LOC113813682	103	164	72	93	144	153	21	38	53	33	53	54	0.870958	1.38834	0.585265	0.748305	1.10523	1.25565	0.149645	0.29688	0.395178	0.275458	0.397122	0.456266	0.000458043	1.46496	up	--	--	Molecular Function: metal ion binding (GO:0046872);;	K16545|3.5e-145|api:107882141|K16545 phospholipase DDHD2 [EC:3.1.1.-] | (RefSeq) phospholipase DDHD2 isoform X2	--	[IU]	Lipid transport and metabolism;; Intracellular trafficking, secretion, and vesicular transport	DDHD domain	Protein retinal degeneration B OS=Drosophila melanogaster OX=7227 GN=rdgB PE=1 SV=2	--	--	LOW QUALITY PROTEIN: phospholipase DDHD2-like [Penaeus vannamei]	molecular function: binding (GO:0005488)
gene-LOC113815493	LOC113815493	LOC113815493	824	793	526	410	1006	784	71	342	285	478	319	107	3.62067	3.46347	2.21231	1.70242	3.99893	3.31432	0.265319	1.40281	1.1112	2.09299	1.23947	0.472284	0.00227607	1.46222	up	--	--	Biological Process: autophagy (GO:0006914);;	K17906|0.0e+00|dqu:106743401|K17906 autophagy-related protein 2 | (RefSeq) autophagy-related protein 2 homolog A isoform X1	Autophagy - other (ko04136);; Autophagy - animal (ko04140)	[U]	Intracellular trafficking, secretion, and vesicular transport	Autophagy-related protein C terminal domain	Autophagy-related protein 2 OS=Caenorhabditis elegans OX=6239 GN=atg-2 PE=1 SV=3	U	Intracellular trafficking, secretion, and vesicular transport	autophagy-related protein 2 homolog A-like [Penaeus vannamei]	biological process: metabolic process (GO:0008152);; biological process: cellular process (GO:0009987)
gene-LOC113820487	LOC113820487	LOC113820487	326	365	264	240	1616	355	28	147	137	269	220	135	1.60351	1.78923	1.24459	1.1165	7.20774	1.68067	0.113947	0.673481	0.599883	1.31651	0.960945	0.668529	0.000401909	1.44105	up	--	--	Molecular Function: nucleic acid binding (GO:0003676);;	--	--	--	--	Zinc-finger double domain	--	T	Signal transduction mechanisms	paternally-expressed gene 3 protein-like [Penaeus vannamei]	molecular function: binding (GO:0005488)
gene-LOC113806831	LOC113806831	LOC113806831	39	93	42	59	119	70	8	23	30	33	26	23	1.25107	2.99933	1.27502	1.8167	3.47129	2.18778	0.217613	0.690574	0.862783	1.03881	0.72879	0.731249	6.77888e-05	1.43916	up	--	--	--	--	--	--	--	NF-kappa-B-activating protein	--	S	Function unknown	uncharacterized protein LOC113806831 isoform X1 [Penaeus vannamei]	--
gene-LOC113800441	LOC113800441	LOC113800441	683	847	449	761	2384	516	133	258	292	386	439	202	7.99386	9.84935	5.02718	8.40765	25.2551	5.80549	1.31772	2.81775	3.03592	4.49813	4.55166	2.38194	8.20911e-07	1.43698	up	--	--	Cellular Component: integral component of membrane (GO:0016021);;	--	--	[T]	Signal transduction mechanisms	Organic solute transporter Ostalpha	Transmembrane protein 184 homolog DDB_G0279555 OS=Dictyostelium discoideum OX=44689 GN=tmem184C PE=3 SV=1	T	Signal transduction mechanisms	transmembrane protein 184C-like [Penaeus vannamei]	cellular component: cellular anatomical entity (GO:0110165)
gene-LOC113804567	LOC113804567	LOC113804567	108	101	125	96	67	126	26	54	27	63	38	26	1.86049	1.71927	2.0541	1.53615	1.02938	2.10034	0.368641	0.856175	0.400422	1.08293	0.568514	0.434261	0.00687796	1.43338	up	--	--	Cellular Component: integral component of membrane (GO:0016021);;	--	--	--	--	--	--	--	--	mucin-2-like isoform X1 [Penaeus vannamei]	cellular component: cellular anatomical entity (GO:0110165)
gene-LOC113810392	LOC113810392	LOC113810392	146	191	103	86	283	182	26	74	63	70	66	37	1.36126	1.76593	0.915883	0.75372	2.38286	1.63044	0.202754	0.639992	0.515544	0.648774	0.538715	0.340252	7.99667e-05	1.4304	up	--	--	Biological Process: reproduction (GO:0000003);; Biological Process: negative regulation of transcription by RNA polymerase II (GO:0000122);; Cellular Component: chromatin (GO:0000785);; Biological Process: epithelial cell development (GO:0002064);; Biological Process: columnar/cuboidal epithelial cell differentiation (GO:0002065);; Biological Process: columnar/cuboidal epithelial cell development…	K21776|4.5e-76|pmaj:107203248|K21776 protein lin-54 | (RefSeq) LIN54; protein lin-54 homolog isoform X1	Cellular senescence (ko04218)	[P]	Inorganic ion transport and metabolism	Tesmin/TSO1-like CXC domain, cysteine-rich domain	Protein lin-54 homolog OS=Drosophila melanogaster OX=7227 GN=mip120 PE=1 SV=1	P	Inorganic ion transport and metabolism	protein lin-54 homolog [Penaeus vannamei]	biological process: reproduction (GO:0000003);; biological process: biological regulation (GO:0065007);; cellular component: cellular anatomical entity (GO:0110165);; biological process: cellular process (GO:0009987);; biological process: developmental process (GO:0032502);; biological process: reproductive process (GO:0022414);; molecular function: binding (GO:0005488);; cellular component: intr…
gene-LOC113806939	LOC113806939	LOC113806939	84	177	58	75	192	164	14	51	45	47	25	77	4.3112	9.05393	2.84817	3.63271	8.91517	8.1253	0.585346	2.44531	2.04072	2.40263	1.11769	4.00097	0.00458545	1.4298	up	--	--	--	--	--	--	--	--	--	--	--	uncharacterized protein LOC113806939 [Penaeus vannamei]	--
gene-LOC113806631	LOC113806631	LOC113806631	73	117	61	57	110	114	7	38	22	77	37	23	1.78671	2.83123	1.4321	1.31477	2.42169	2.68478	0.130556	0.870621	0.467641	1.87853	0.783721	0.553539	0.00587506	1.4252	up	--	--	Molecular Function: nucleotidyltransferase activity (GO:0016779);;	K13291|4.9e-37|lak:106178449|K13291 terminal uridylyltransferase [EC:2.7.7.52] | (RefSeq) terminal uridylyltransferase 4	--	--	--	TUTase nucleotidyltransferase domain	--	D	Cell cycle control, cell division, chromosome partitioning	terminal uridylyltransferase 4-like [Penaeus vannamei]	molecular function: catalytic activity (GO:0003824)
gene-LOC113806629	LOC113806629	LOC113806629	1141	1180	591	714	1389	1033	118	372	320	695	441	328	8.47311	8.72822	4.20578	5.01334	9.34707	7.38658	0.728723	2.56564	2.11185	5.14981	2.90813	2.45762	0.000222384	1.41752	up	--	--	Molecular Function: nucleic acid binding (GO:0003676);; Molecular Function: zinc ion binding (GO:0008270);;	K13291|5.5e-175|lak:106152548|K13291 terminal uridylyltransferase [EC:2.7.7.52] | (RefSeq) terminal uridylyltransferase 4-like	--	[D]	Cell cycle control, cell division, chromosome partitioning	TUTase nucleotidyltransferase domain	--	D	Cell cycle control, cell division, chromosome partitioning	uncharacterized protein LOC113806629 isoform X1 [Penaeus vannamei]	molecular function: binding (GO:0005488)
gene-LOC113801845	LOC113801845	LOC113801845	409	467	195	263	464	364	40	109	125	235	119	190	3.45041	3.91832	1.5676	2.08682	3.55682	2.95522	0.283363	0.851961	0.976896	1.98031	0.884798	1.61821	0.00116287	1.41712	up	--	--	--	K18343|2.2e-79|zne:110839315|K18343 ubiquitin thioesterase otulin [EC:3.4.19.12] | (RefSeq) ubiquitin thioesterase otulin-like isoform X1	--	--	--	Peptidase family C101	--	S	Function unknown	uncharacterized protein LOC113801845 isoform X1 [Penaeus vannamei]	--
gene-LOC113809990	LOC113809990	LOC113809990	3423	3211	3199	5434	10339	4207	692	848	927	1126	2435	3381	16.9267	15.7871	15.1481	25.392	46.28	20.024	2.91014	3.91701	4.0734	5.54411	10.6763	16.8504	0.00206661	1.41704	up	[I]	Lipid transport and metabolism	Molecular Function: catalytic activity (GO:0003824);;	K01115|6.6e-31|tmu:101343866|K01115 phospholipase D1/2 [EC:3.1.4.4] | (RefSeq) phospholipase D2	Glycerophospholipid metabolism (ko00564);; Ether lipid metabolism (ko00565);; Ras signaling pathway (ko04014);; cAMP signaling pathway (ko04024);; Sphingolipid signaling pathway (ko04071);; Phospholipase D signaling pathway (ko04072);; Endocytosis (ko04144);; Fc gamma R-mediated phagocytosis (ko04666);; Glutamatergic synapse (ko04724);; GnRH signaling pathway (ko04912);; Parathyroid hormone synth…	[I]	Lipid transport and metabolism	C2 domain	Phospholipase D A OS=Dictyostelium discoideum OX=44689 GN=pldA PE=2 SV=1	I	Lipid transport and metabolism	phospholipase D gamma 1-like [Penaeus vannamei]	molecular function: catalytic activity (GO:0003824)
gene-LOC113828986	LOC113828986	LOC113828986	3237	2325	2733	1814	3514	3701	729	807	1012	1207	1634	701	16.6747	11.9094	13.483	8.82735	16.3833	18.3461	3.19472	3.88504	4.63274	6.19494	7.46056	3.63926	0.000509996	1.41642	up	--	--	Molecular Function: DNA-binding transcription factor activity (GO:0003700);; Cellular Component: nucleus (GO:0005634);; Molecular Function: sequence-specific DNA binding (GO:0043565);;	K09404|1.4e-45|cfo:105258861|K09404 forkhead box protein K | (RefSeq) forkhead box protein K1 isoform X1	--	[K]	Transcription	FHA domain	--	K	Transcription	forkhead box protein K2-like [Penaeus vannamei]	molecular function: transcription regulator activity (GO:0140110);; cellular component: intracellular (GO:0005622);; cellular component: cellular anatomical entity (GO:0110165);; molecular function: binding (GO:0005488)
gene-LOC113828458	LOC113828458	LOC113828458	140	101	79	32	158	114	11	43	38	51	64	25	2.98627	2.1497	1.61585	0.634875	3.05887	2.34412	0.192919	0.859135	0.714948	1.0748	1.20201	0.536389	0.00646571	1.41024	up	--	--	--	K12478|1.5e-22|aplc:110983707|K12478 early endosome antigen 1 | (RefSeq) early endosome antigen 1-like	Endocytosis (ko04144);; Phagosome (ko04145)	--	--	Drought induced 19 protein (Di19), zinc-binding	--	--	--	uncharacterized protein LOC113828458 [Penaeus vannamei]	--
gene-LOC113823866	LOC113823866	LOC113823866	239	408	315	309	1191	341	32	169	148	244	167	140	2.03598	3.49002	2.69745	2.62089	9.24684	2.86337	0.226982	1.36901	1.11279	2.08974	1.28296	1.20519	7.31986e-06	1.40915	up	--	--	Cellular Component: integral component of membrane (GO:0016021);;	K24068|8.9e-41|zne:110834232|K24068 multiple epidermal growth factor-like domains protein 10/11 | (RefSeq) protein draper isoform X1	--	--	--	Laminin EGF domain	--	T	Signal transduction mechanisms	protein draper-like isoform X1 [Penaeus vannamei]	cellular component: cellular anatomical entity (GO:0110165)
gene-LOC113816601	LOC113816601	LOC113816601	3406	4769	2069	4608	7428	2916	644	1164	1313	1912	1936	1679	27.3441	38.0747	15.9089	34.9497	53.9794	22.5255	4.3942	8.73419	9.36772	15.2895	13.7802	13.5827	2.03032e-06	1.40516	up	--	--	Molecular Function: protein disulfide isomerase activity (GO:0003756);; Cellular Component: endoplasmic reticulum (GO:0005783);; Molecular Function: oxidoreductase activity, acting on a sulfur group of donors, disulfide as acceptor (GO:0016671);;	K10950|7.4e-130|nvi:100122444|K10950 ERO1-like protein alpha [EC:1.8.4.-] | (RefSeq) ero1-like protein	Protein processing in endoplasmic reticulum (ko04141)	[OU]	Posttranslational modification, protein turnover, chaperones;; Intracellular trafficking, secretion, and vesicular transport	Endoplasmic Reticulum Oxidoreductin 1 (ERO1)	Ero1-like protein OS=Drosophila melanogaster OX=7227 GN=Ero1L PE=2 SV=2	--	--	putative ero1-like protein [Penaeus vannamei]	molecular function: catalytic activity (GO:0003824);; cellular component: intracellular (GO:0005622);; cellular component: cellular anatomical entity (GO:0110165);; biological process: metabolic process (GO:0008152)
gene-LOC113814779	LOC113814779	LOC113814779	27	87	41	57	283	64	11	16	24	52	32	29	0.650304	2.155	0.978072	1.337	6.38646	1.52871	0.226595	0.357849	0.511081	1.28888	0.705937	0.728441	0.00215869	1.38703	up	--	--	Cellular Component: integral component of membrane (GO:0016021);;	--	--	[W]	Extracellular structures	--	--	W	Extracellular structures	plexin domain-containing protein 2-like, partial [Penaeus vannamei]	cellular component: cellular anatomical entity (GO:0110165)
gene-LOC113818854	LOC113818854	LOC113830103	336	332	173	314	1283	386	34	99	144	242	216	162	9.70542	9.56052	4.78521	8.57966	33.6327	10.7454	0.821125	2.67161	3.6872	6.9582	5.54611	4.72286	0.000130501	1.38016	up	--	--	Molecular Function: motor activity (GO:0003774);; Molecular Function: ATP binding (GO:0005524);; Cellular Component: myosin complex (GO:0016459);; Molecular Function: actin filament binding (GO:0051015);;	K10352|1.5e-97|mdl:103568901|K10352 myosin heavy chain 9/10/11/14 | (RefSeq) myosin heavy chain, non-muscle isoform X1	--	[Z]	Cytoskeleton	Myosin head (motor domain)	Myosin heavy chain, non-muscle OS=Drosophila melanogaster OX=7227 GN=zip PE=1 SV=2	Z	Cytoskeleton	myosin heavy chain, non-muscle-like [Penaeus vannamei]	molecular function: catalytic activity (GO:0003824);; molecular function: binding (GO:0005488);; cellular component: protein-containing complex (GO:0032991)
NewGene_7503	--	--	1937	3519	1722	1361	2592	2044	154	802	874	1661	813	1112	28.9207	52.2599	24.6246	19.202	35.0413	29.374	1.94755	11.1856	11.5964	24.7175	10.765	16.7287	0.00782899	1.37995	up	--	--	--	--	--	--	--	--	--	--	--	--	--
gene-LOC113814953	LOC113814953	LOC113814953	213	119	116	80	306	174	10	97	48	108	45	63	3.5788	1.98419	1.86264	1.26314	4.64878	2.81268	0.140578	1.52292	0.712962	1.79712	0.664799	1.05474	0.00638468	1.37769	up	--	--	Cellular Component: integral component of membrane (GO:0016021);; Molecular Function: kinase activity (GO:0016301);; Biological Process: intracellular signal transduction (GO:0035556);; Molecular Function: metal ion binding (GO:0046872);;	K04365|4.4e-73|zne:110836363|K04365 B-Raf proto-oncogene serine/threonine-protein kinase [EC:2.7.11.1] | (RefSeq) raf homolog serine/threonine-protein kinase phl	MAPK signaling pathway - fly (ko04013);; FoxO signaling pathway (ko04068);; mTOR signaling pathway (ko04150);; Apoptosis - fly (ko04214);; Dorso-ventral axis formation (ko04320)	[T]	Signal transduction mechanisms	Raf-like Ras-binding domain	Raf homolog serine/threonine-protein kinase Raf OS=Drosophila melanogaster OX=7227 GN=Raf PE=1 SV=6	T	Signal transduction mechanisms	serine/threonine-protein kinase B-raf-like [Penaeus vannamei]	cellular component: cellular anatomical entity (GO:0110165);; molecular function: catalytic activity (GO:0003824);; biological process: cellular process (GO:0009987);; biological process: signaling (GO:0023052);; biological process: response to stimulus (GO:0050896);; biological process: biological regulation (GO:0065007);; molecular function: binding (GO:0005488)
gene-LOC113825873	LOC113825873	LOC113825873	736	1789	563	792	2891	1117	142	337	418	686	589	526	5.51022	13.5108	4.13287	5.62499	20.628	8.92712	0.904619	2.35456	2.78345	5.28342	3.90753	3.99923	0.000406348	1.37731	up	[R]	General function prediction only	Molecular Function: protein serine/threonine kinase activity (GO:0004674);; Molecular Function: ATP binding (GO:0005524);; Biological Process: intracellular signal transduction (GO:0035556);;	K08835|2.7e-186|zne:110827736|K08835 serine/threonine-protein kinase OSR1/STK39 [EC:2.7.11.1] | (RefSeq) serine/threonine-protein kinase OSR1 isoform X1	--	[T]	Signal transduction mechanisms	Protein kinase domain	Germinal center kinase 3 OS=Caenorhabditis elegans OX=6239 GN=gck-3 PE=1 SV=1	T	Signal transduction mechanisms	serine/threonine-protein kinase OSR1-like isoform X4 [Penaeus vannamei]	biological process: metabolic process (GO:0008152);; biological process: cellular process (GO:0009987);; molecular function: catalytic activity (GO:0003824);; molecular function: binding (GO:0005488);; biological process: signaling (GO:0023052);; biological process: response to stimulus (GO:0050896);; biological process: biological regulation (GO:0065007)
gene-LOC113829789	LOC113829789	--	289	382	152	204	1664	230	70	180	140	168	118	109	3.36892	4.43575	1.69734	2.24906	17.5871	2.57508	0.687088	1.95905	1.45101	1.94832	1.21499	1.27485	0.00163629	1.37589	up	--	--	--	--	--	--	--	--	--	--	--	--	--
gene-LOC113812190	LOC113812190	LOC113812190	143	295	113	197	1141	146	67	106	83	138	92	53	1.21871	2.5105	0.922821	1.59644	8.85906	1.19719	0.487798	0.846034	0.631907	1.17964	0.692705	0.450781	0.00378166	1.36537	up	--	--	--	--	--	--	--	Protein of unknown function (DUF3105)	--	S	Function unknown	uncharacterized protein LOC113812190 [Penaeus vannamei]	--
gene-LOC113809190	LOC113809190	LOC113809190	130	165	92	99	370	132	23	48	63	75	63	57	2.44755	3.09386	1.65752	1.75997	6.32945	2.38771	0.36938	0.844655	1.04958	1.41355	1.04472	1.07751	2.75182e-07	1.36516	up	--	--	Biological Process: signal transduction (GO:0007165);; Molecular Function: protein phosphatase regulator activity (GO:0019888);; Cellular Component: protein phosphatase 4 complex (GO:0030289);;	K15424|6.1e-47|rro:104670236|K15424 serine/threonine-protein phosphatase 4 regulatory subunit 1 | (RefSeq) PPP4R1; serine/threonine-protein phosphatase 4 regulatory subunit 1 isoform X1	--	[T]	Signal transduction mechanisms	HEAT repeat	--	T	Signal transduction mechanisms	hypothetical protein C7M84_007832 [Penaeus vannamei]	biological process: cellular process (GO:0009987);; biological process: biological regulation (GO:0065007);; molecular function: molecular function regulator (GO:0098772);; cellular component: protein-containing complex (GO:0032991)
gene-LOC113818239	LOC113818239	LOC113818239	449	684	372	364	1062	411	82	218	175	273	234	200	2.78964	4.22334	2.21177	2.13362	5.97547	2.45784	0.42896	1.26604	0.962706	1.68853	1.28925	1.25337	4.04941e-06	1.36216	up	--	--	--	K23611|3.0e-35|lak:106170591|K23611 guanine nucleotide exchange protein SMCR8 | (RefSeq) guanine nucleotide exchange protein SMCR8 isoform X1	Autophagy - animal (ko04140)	--	--	Vesicle coat protein involved in Golgi to plasma membrane transport	--	--	--	uncharacterized protein LOC113818239 [Penaeus vannamei]	--
NewGene_579	--	LOC113813622	35	53	41	32	226	45	4	26	24	39	30	9	1.53735	2.3043	1.70879	1.31802	9.03184	1.88435	0.147545	1.04125	0.924417	1.68856	1.10743	0.387692	0.00525309	1.36126	up	--	--	Biological Process: endocytosis (GO:0006897);; Cellular Component: clathrin coat of endocytic vesicle (GO:0030128);;	--	--	--	--	--	--	--	--	epsin-2-like isoform X2 [Penaeus vannamei]	biological process: cellular process (GO:0009987);; biological process: localization (GO:0051179);; cellular component: intracellular (GO:0005622);; cellular component: protein-containing complex (GO:0032991);; cellular component: cellular anatomical entity (GO:0110165)
gene-LOC113800797	LOC113800797	LOC113800797	1453	835	831	2692	13283	1502	386	788	902	1252	830	931	13.7165	7.84294	7.52022	24.045	113.311	13.6567	3.0965	6.95657	7.5795	11.7957	6.95077	8.86221	0.00660318	1.35851	up	--	--	Cellular Component: integral component of membrane (GO:0016021);;	K15377|3.9e-166|dpx:DAPPUDRAFT_305570|K15377 solute carrier family 44 (choline transporter-like protein), member 2/4/5 | (RefSeq) hypothetical protein	--	[I]	Lipid transport and metabolism	Plasma-membrane choline transporter	Choline transporter-like protein 1 OS=Caenorhabditis elegans OX=6239 GN=chtl-1 PE=3 SV=1	I	Lipid transport and metabolism	CTL-like protein 2 isoform X7 [Penaeus vannamei]	cellular component: cellular anatomical entity (GO:0110165)
gene-LOC113812601	LOC113812601	LOC113812601	722	936	559	611	1283	621	110	191	353	350	502	266	5.26419	6.81379	3.90987	4.19303	8.39761	4.37788	0.731834	1.39968	2.26938	2.55272	3.24454	1.96183	8.95444e-05	1.35512	up	--	--	Molecular Function: ATP binding (GO:0005524);; Molecular Function: kinase activity (GO:0016301);; Biological Process: phosphatidylinositol phosphorylation (GO:0046854);; Biological Process: phosphatidylinositol-mediated signaling (GO:0048015);;	K00922|0.0e+00|zne:110828562|K00922 phosphatidylinositol-4,5-bisphosphate 3-kinase catalytic subunit alpha/beta/delta [EC:2.7.1.153] | (RefSeq) phosphatidylinositol 4,5-bisphosphate 3-kinase catalytic subunit delta isoform	Inositol phosphate metabolism (ko00562);; FoxO signaling pathway (ko04068);; Phosphatidylinositol signaling system (ko04070);; Autophagy - animal (ko04140);; mTOR signaling pathway (ko04150);; Longevity regulating pathway - multiple species (ko04213)	[T]	Signal transduction mechanisms	Phosphoinositide 3-kinase family, accessory domain (PIK domain)	Phosphatidylinositol 3-kinase 1 OS=Dictyostelium discoideum OX=44689 GN=pikA PE=2 SV=2	T	Signal transduction mechanisms	phosphatidylinositol 4,5-bisphosphate 3-kinase catalytic subunit delta isoform-like isoform X1 [Penaeus vannamei]	molecular function: binding (GO:0005488);; molecular function: catalytic activity (GO:0003824);; biological process: metabolic process (GO:0008152);; biological process: cellular process (GO:0009987);; biological process: signaling (GO:0023052);; biological process: response to stimulus (GO:0050896);; biological process: biological regulation (GO:0065007)
gene-LOC113820762	LOC113820762	LOC113820762	994	847	807	952	11330	1677	319	747	660	884	858	499	7.75659	6.50015	5.94736	6.15491	79.8326	12.4372	2.11203	5.36281	4.58485	6.77479	5.84329	3.6856	0.00768985	1.35331	up	--	--	Molecular Function: protein binding (GO:0005515);;	K02374|1.4e-98|nvi:100123134|K02374 tyrosine-protein phosphatase non-receptor type 13 | (RefSeq) uncharacterized protein LOC100123134 isoform X1	--	[S]	Function unknown	PDZ domain	--	S	Function unknown	tyrosine-protein phosphatase non-receptor type 13-like isoform X3 [Penaeus vannamei]	molecular function: binding (GO:0005488)
gene-LOC113809407	LOC113809407	LOC113809407	82	89	34	76	120	80	10	27	44	60	33	9	0.55588	0.603958	0.217613	0.486936	0.743058	0.525858	0.057111	0.169604	0.264269	0.405071	0.199825	0.061192	0.00757142	1.35315	up	--	--	--	--	--	--	--	--	--	--	--	myosin-13-like [Penaeus vannamei]	--
gene-LOC113811772	LOC113811772	LOC113811772	1153	1115	1275	1009	5696	1490	190	517	571	651	529	1115	14.2952	13.7484	15.1386	11.8206	63.9263	17.7741	2.00443	5.98412	6.2931	8.03213	5.80816	13.9288	0.00020137	1.35009	up	--	--	--	--	--	--	--	--	--	--	--	uncharacterized protein LOC113811772 [Penaeus vannamei]	--
gene-LOC113818257	LOC113818257	LOC113818257	1501	625	814	689	1252	803	130	455	323	456	605	271	40.4614	16.7287	21.0112	17.5311	30.5353	20.8169	2.98139	11.459	7.73369	12.2312	14.4392	7.36297	0.00222896	1.34799	up	--	--	--	--	--	--	--	--	--	--	--	uncharacterized protein LOC113818257 [Penaeus vannamei]	--
gene-LOC113820059	LOC113820059	LOC113820059	293	302	186	349	822	357	56	179	167	192	63	116	1.52681	1.56509	0.928556	1.71654	3.87996	1.79058	0.246914	0.872815	0.770314	0.998103	0.291234	0.606805	6.5105e-05	1.34264	up	--	--	Molecular Function: molecular_function (GO:0003674);; Molecular Function: catalytic activity (GO:0003824);; Molecular Function: glycerol-3-phosphate dehydrogenase [NAD+] activity (GO:0004367);; Cellular Component: cellular_component (GO:0005575);; Cellular Component: intracellular (GO:0005622);; Cellular Component: obsolete cell (GO:0005623);; Cellular Component: cytoplasm (GO:0005737);; Cellular…	--	--	--	--	PH domain	--	C	Energy production and conversion	uncharacterized protein LOC113820059 [Penaeus vannamei]	molecular function: catalytic activity (GO:0003824);; biological process: metabolic process (GO:0008152);; cellular component: intracellular (GO:0005622);; cellular component: cellular anatomical entity (GO:0110165);; biological process: cellular process (GO:0009987);; biological process: response to stimulus (GO:0050896);; biological process: behavior (GO:0007610);; biological process: multicell…
gene-LOC113806762	LOC113806762	LOC113806762	35	77	61	91	405	93	6	44	26	85	30	40	0.701091	1.56236	1.19132	1.74107	7.47644	1.82027	0.093748	0.824766	0.457611	1.71028	0.540092	0.821597	0.00906497	1.34037	up	--	--	Cellular Component: integral component of membrane (GO:0016021);;	--	--	--	--	--	--	S	Function unknown	WASH complex subunit 2-like [Penaeus vannamei]	cellular component: cellular anatomical entity (GO:0110165)
NewGene_9803	--	--	164	184	210	405	1199	202	39	120	56	126	160	194	1.20555	1.33898	1.47696	2.80886	7.98182	1.42764	0.239751	0.818698	0.36449	0.917897	1.03809	1.43589	0.00289191	1.33907	up	--	--	Molecular Function: cysteine-type endopeptidase activity (GO:0004197);;	--	--	--	--	Caspase domain	--	--	--	caspase 3 [Penaeus vannamei]	biological process: metabolic process (GO:0008152);; molecular function: catalytic activity (GO:0003824)
gene-LOC113803996	LOC113803996	LOC113803996	565	883	262	336	566	412	91	167	255	299	251	159	8.10986	12.5993	3.59938	4.55269	7.35407	5.68208	1.10482	2.23407	3.24738	4.27123	3.19475	2.29935	0.00630726	1.33751	up	--	--	Cellular Component: nucleus (GO:0005634);; Biological Process: U6 snRNA 3'-end processing (GO:0034477);; Molecular Function: poly(U)-specific exoribonuclease activity, producing 3' uridine cyclic phosphate ends (GO:1990838);;	K23093|5.6e-41|malb:109962549|K23093 U6 snRNA phosphodiesterase [EC:3.1.4.-] | (RefSeq) usb1; U6 snRNA phosphodiesterase isoform X1	--	[S]	Function unknown	Uncharacterised conserved protein	U6 snRNA phosphodiesterase OS=Drosophila melanogaster OX=7227 GN=CG16790 PE=2 SV=1	L	Replication, recombination and repair	U6 snRNA phosphodiesterase-like [Penaeus vannamei]	cellular component: intracellular (GO:0005622);; cellular component: cellular anatomical entity (GO:0110165);; biological process: metabolic process (GO:0008152);; biological process: cellular process (GO:0009987);; molecular function: catalytic activity (GO:0003824)
gene-LOC113820250	LOC113820250	LOC113820250	2867	5619	2925	2589	18120	6056	648	2713	2477	2859	985	2226	41.4248	80.7336	40.4745	35.3377	237	84.2092	7.96399	36.6444	31.8156	41.1582	12.6126	32.4111	0.00290654	1.32838	up	--	--	Molecular Function: DNA-binding transcription factor activity (GO:0003700);;	K10048|4.5e-15|hcq:109526879|K10048 CCAAT/enhancer binding protein (C/EBP), beta | (RefSeq) CCAAT/enhancer-binding protein beta-like	--	[K]	Transcription	Basic region leucine zipper	CCAAT/enhancer-binding protein OS=Drosophila virilis OX=7244 GN=slbo PE=3 SV=1	K	Transcription	CCAAT/enhancer-binding protein-like [Penaeus vannamei]	molecular function: transcription regulator activity (GO:0140110)
gene-LOC113815035	LOC113815035	LOC113815035	9119	12737	6428	7043	20734	8490	1749	3322	3412	5144	3171	6195	87.5363	121.303	58.8989	63.296	178.57	78.21	14.2152	29.8364	29.012	48.5173	26.9866	59.7654	0.000103612	1.3257	up	--	--	Biological Process: protein polyubiquitination (GO:0000209);; Molecular Function: protease binding (GO:0002020);; Biological Process: positive regulation of antimicrobial peptide production (GO:0002225);; Biological Process: regulation of immune system process (GO:0002682);; Biological Process: positive regulation of immune system process (GO:0002684);; Biological Process: regulation of immune ef…	K16060|1.0e-68|zne:110838931|K16060 baculoviral IAP repeat-containing protein 2/3 | (RefSeq) baculoviral IAP repeat-containing protein 7-like isoform X1	Ubiquitin mediated proteolysis (ko04120);; Apoptosis - multiple species (ko04215);; Toll and Imd signaling pathway (ko04624)	[DR]	Cell cycle control, cell division, chromosome partitioning;; General function prediction only	Inhibitor of Apoptosis domain	Death-associated inhibitor of apoptosis 1 OS=Drosophila melanogaster OX=7227 GN=Diap1 PE=1 SV=2	O	Posttranslational modification, protein turnover, chaperones	baculoviral IAP repeat-containing protein 7-like [Penaeus vannamei]	biological process: metabolic process (GO:0008152);; biological process: cellular process (GO:0009987);; molecular function: binding (GO:0005488);; biological process: biological regulation (GO:0065007);; molecular function: catalytic activity (GO:0003824);; molecular function: molecular function regulator (GO:0098772);; cellular component: intracellular (GO:0005622);; cellular component: cellula…
gene-LOC113823958	LOC113823958	LOC113823958	188	244	149	127	1054	178	48	47	74	122	108	163	2.0789	2.70255	1.57119	1.30815	10.632	1.86729	0.436207	0.455696	0.729365	1.30778	1.04722	1.78342	0.00423837	1.32259	up	--	--	Molecular Function: protein tyrosine phosphatase activity (GO:0004725);; Molecular Function: protein tyrosine/serine/threonine phosphatase activity (GO:0008138);;	K14165|4.1e-38|lhu:105675575|K14165 atypical dual specificity phosphatase [EC:3.1.3.16 3.1.3.48] | (RefSeq) dual specificity protein phosphatase 3-like	--	[V]	Defense mechanisms	Dual specificity phosphatase, catalytic domain	Probable rhodanese domain-containing dual specificity protein phosphatase OS=Dictyostelium discoideum OX=44689 GN=DDB_G0273199 PE=3 SV=1	V	Defense mechanisms	dual specificity protein phosphatase 3-like isoform X1 [Penaeus vannamei]	biological process: metabolic process (GO:0008152);; biological process: cellular process (GO:0009987);; molecular function: catalytic activity (GO:0003824)
NewGene_8495	--	--	10954	11590	9849	11203	19666	12051	2172	4227	4349	5799	6560	5057	230.466	242.5	198.457	222.72	374.538	244.023	38.8897	83.1425	81.3595	121.56	122.387	107.241	1.6144e-09	1.31646	up	[J]	Translation, ribosomal structure and biogenesis	Molecular Function: RNA binding (GO:0003723);; Cellular Component: cytoplasm (GO:0005737);;	K13126|2.52e-243|dpx:DAPPUDRAFT_299632|K13126 polyadenylate-binding protein | (RefSeq) polyadenylate binding protein, cytoplasmic 1	RNA transport (ko03013);; mRNA surveillance pathway (ko03015);; RNA degradation (ko03018)	[AJ]	RNA processing and modification;; Translation, ribosomal structure and biogenesis	RNA recognition motif. (a.k.a. RRM, RBD, or RNP domain)	Polyadenylate-binding protein OS=Drosophila melanogaster OX=7227 GN=pAbp PE=1 SV=3	A	RNA processing and modification	putative polyadenylate-binding protein 1-like isoform 2 [Penaeus vannamei]	molecular function: binding (GO:0005488);; cellular component: cellular anatomical entity (GO:0110165)
gene-LOC113826856	LOC113826856	LOC113826856	706	716	698	537	1723	987	193	271	288	351	676	105	3.21444	3.24229	3.04543	2.31114	7.10211	4.32605	0.745537	1.15292	1.16501	1.59037	2.7277	0.479048	0.00441687	1.31103	up	--	--	Molecular Function: Rab guanyl-nucleotide exchange factor activity (GO:0017112);;	K17654|1.0e-34|tsp:Tsp_05738|K17654 mitochondrial ribonuclease P protein 1 [EC:2.1.1.-] | (RefSeq) hypothetical protein	--	[S]	Function unknown	Stabilization of polarity axis	Protein DENND6 homolog OS=Dictyostelium discoideum OX=44689 GN=DDB_G0280481 PE=3 SV=1	O	Posttranslational modification, protein turnover, chaperones	protein DENND6B-like [Penaeus vannamei]	biological process: biological regulation (GO:0065007);; molecular function: binding (GO:0005488);; molecular function: molecular function regulator (GO:0098772)
gene-LOC113810117	LOC113810117	LOC113810117	707	1351	592	694	1651	886	116	266	346	541	526	476	6.26514	12.0165	4.84765	5.70498	13.038	7.27872	0.822707	2.11621	2.58966	4.6026	4.05587	4.0808	0.000418022	1.30954	up	--	--	Molecular Function: GTPase activator activity (GO:0005096);; Biological Process: signal transduction (GO:0007165);;	K20071|2.2e-223|dpx:DAPPUDRAFT_321304|K20071 Rho GTPase-activating protein 26 | (RefSeq) hypothetical protein	--	[T]	Signal transduction mechanisms	BAR domain of APPL family	GTPase-activating protein CdGAPr OS=Drosophila melanogaster OX=7227 GN=CdGAPr PE=1 SV=2	T	Signal transduction mechanisms	rho GTPase-activating protein 26-like isoform X1 [Penaeus vannamei]	biological process: biological regulation (GO:0065007);; molecular function: molecular function regulator (GO:0098772);; biological process: cellular process (GO:0009987)
gene-LOC113806204	LOC113806204	LOC113806204	111	96	94	106	444	127	14	53	18	69	82	84	1.46016	1.24644	1.18127	1.30748	5.28863	1.60486	0.150278	0.652459	0.208021	0.906012	0.956951	1.10303	0.0034248	1.30537	up	--	--	--	K16806|6.6e-38|mdl:103574021|K16806 MAP7 domain-containing protein 1 | (RefSeq) MAP7 domain-containing protein 1-like isoform X1	--	--	--	--	--	S	Function unknown	putative protein TPRXL [Penaeus vannamei]	--
gene-LOC113814247	LOC113814247	LOC113814247	231	210	121	144	322	212	29	72	78	131	96	76	3.08742	2.79706	1.55123	1.82278	3.90077	2.72755	0.330289	0.901991	0.927099	1.73843	1.13413	1.02132	8.73464e-05	1.30124	up	--	--	--	--	--	--	--	--	--	--	--	uncharacterized protein LOC113814247 [Penaeus vannamei]	--
gene-LOC113802179	LOC113802179	LOC113802179	923	710	758	1128	6784	1487	222	318	589	1183	760	365	36.3168	27.7843	28.5773	41.961	241.824	56.3427	7.41705	11.6787	20.6033	46.3923	26.5196	14.4748	0.00402551	1.29779	up	--	--	Molecular Function: RNA binding (GO:0003723);; Molecular Function: helicase activity (GO:0004386);; Molecular Function: ATP binding (GO:0005524);;	--	--	--	--	--	--	--	--	late cornified envelope-like proline-rich protein 1 [Penaeus vannamei]	molecular function: binding (GO:0005488);; molecular function: catalytic activity (GO:0003824)
gene-LOC113802174	LOC113802174	LOC113802174	285	225	280	394	1184	438	58	65	130	321	251	130	10.0353	7.87372	9.46281	13.1413	37.8248	14.8798	1.73653	2.12428	4.0604	11.2721	7.83422	4.60511	0.0010542	1.29624	up	--	--	--	--	--	--	--	--	--	--	--	uncharacterized protein LOC113802174 [Penaeus vannamei]	--
gene-LOC113818342	LOC113818342	LOC113818342	423	680	314	390	943	606	38	213	223	411	242	215	1.93304	3.08661	1.37116	1.68304	3.89874	2.66546	0.147288	0.907841	0.902651	1.86838	0.979733	0.986024	0.00192321	1.2939	up	[I]	Lipid transport and metabolism	Molecular Function: molecular_function (GO:0003674);; Molecular Function: nucleic acid binding (GO:0003676);; Molecular Function: DNA binding (GO:0003677);; Molecular Function: chromatin binding (GO:0003682);; Molecular Function: catalytic activity (GO:0003824);; Molecular Function: enoyl-CoA hydratase activity (GO:0004300);; Molecular Function: binding (GO:0005488);; Molecular Function: protein …	K00653|1.8e-79|zne:110838668|K00653 chromodomain protein Y [EC:2.3.1.48] | (RefSeq) uncharacterized protein LOC110838668	--	[I]	Lipid transport and metabolism	Enoyl-CoA hydratase/isomerase	Uncharacterized protein B0272.4 OS=Caenorhabditis elegans OX=6239 GN=B0272.4 PE=3 SV=1	I	Lipid transport and metabolism	LOW QUALITY PROTEIN: uncharacterized protein LOC113818342 [Penaeus vannamei]	molecular function: binding (GO:0005488);; molecular function: catalytic activity (GO:0003824);; cellular component: intracellular (GO:0005622);; cellular component: cellular anatomical entity (GO:0110165);; biological process: metabolic process (GO:0008152);; biological process: cellular process (GO:0009987)
gene-LOC113810112	LOC113810112	LOC113810112	398	286	315	497	2073	300	132	188	233	232	170	138	3.15675	2.2546	2.40263	3.73734	14.9496	2.28486	0.890352	1.3918	1.64383	1.8332	1.19932	1.09778	0.00028497	1.29329	up	--	--	--	K14014|1.6e-10|pcan:112565527|K14014 small VCP/p97-interacting protein | (RefSeq) small VCP/p97-interacting protein-like	Protein processing in endoplasmic reticulum (ko04141)	--	--	Small VCP/p97-interacting protein	--	--	--	uncharacterized protein LOC113810112 [Penaeus vannamei]	--
gene-LOC113826562	LOC113826562	LOC113826562	295	309	246	278	1120	474	51	190	118	229	177	156	2.08774	2.17354	1.66552	1.85754	7.18245	3.2283	0.307308	1.25342	0.740919	1.61344	1.10889	1.11451	8.46862e-07	1.29171	up	--	--	Molecular Function: actin binding (GO:0003779);; Molecular Function: structural molecule activity (GO:0005198);; Cellular Component: cytoskeleton (GO:0005856);;	K06107|1.7e-126|phi:102103451|K06107 erythrocyte membrane protein band 4.1 | (RefSeq) EPB41; erythrocyte membrane protein band 4.1	--	[R]	General function prediction only	FERM C-terminal PH-like domain	Protein 4.1 homolog OS=Drosophila melanogaster OX=7227 GN=cora PE=1 SV=1	S	Function unknown	LOW QUALITY PROTEIN: protein 4.1 homolog [Penaeus vannamei]	molecular function: binding (GO:0005488);; molecular function: structural molecule activity (GO:0005198);; cellular component: intracellular (GO:0005622);; cellular component: cellular anatomical entity (GO:0110165)
gene-LOC113827405	LOC113827405	LOC113827405	2031	4100	2838	3178	2487	4685	632	794	993	1753	1881	1974	20.8905	41.9779	27.9844	30.8882	23.1632	46.4276	5.51355	7.62622	9.06903	17.9578	17.1571	20.4722	0.00841562	1.28977	up	--	--	Molecular Function: transferase activity (GO:0016740);;	K01013|3.6e-11|npr:108794235|K01013 thiosulfate:glutathione sulfurtransferase [EC:2.8.1.-] | (RefSeq) TSTD1; thiosulfate sulfurtransferase/rhodanese-like domain-containing protein 1	--	--	--	Rhodanese-like domain	--	P	Inorganic ion transport and metabolism	thiosulfate sulfurtransferase/rhodanese-like domain-containing protein 3 isoform X3 [Penaeus vannamei]	molecular function: catalytic activity (GO:0003824)
gene-LOC113828328	LOC113828328	LOC113828328	383	458	249	304	715	431	48	161	179	242	215	143	5.42973	6.46593	3.38296	4.07616	9.1883	5.88234	0.580098	2.13533	2.25986	3.42056	2.69663	2.04057	2.25129e-05	1.28861	up	--	--	Molecular Function: G protein-coupled receptor activity (GO:0004930);; Cellular Component: integral component of membrane (GO:0016021);;	K22873|3.3e-23|zne:110836002|K22873 protein trapped in endoderm-1 | (RefSeq) protein trapped in endoderm-1	--	[R]	General function prediction only	7 transmembrane receptor (rhodopsin family)	G-protein coupled receptor moody OS=Drosophila melanogaster OX=7227 GN=moody PE=2 SV=2	S	Function unknown	uncharacterized protein LOC113828328 [Penaeus vannamei]	molecular function: molecular transducer activity (GO:0060089);; cellular component: cellular anatomical entity (GO:0110165)
gene-LOC113812921	LOC113812921	LOC113812921	527	181	516	546	503	641	115	225	174	156	224	227	16.5911	5.65091	15.5589	16.2614	14.3534	19.4366	3.07152	6.61788	4.85068	4.89791	6.26118	7.20643	0.00506271	1.28635	up	[I]	Lipid transport and metabolism	Molecular Function: oxidoreductase activity (GO:0016491);;	K22470|4.5e-98|dpx:DAPPUDRAFT_306714|K22470 eukaryotic sulfide quinone oxidoreductase [EC:1.8.5.8] | (RefSeq) hypothetical protein	Sulfur metabolism (ko00920)	[C]	Energy production and conversion	Pyridine nucleotide-disulphide oxidoreductase	Sulfide:quinone oxidoreductase, mitochondrial OS=Dictyostelium discoideum OX=44689 GN=sqor PE=3 SV=1	C	Energy production and conversion	sulfide:quinone oxidoreductase, mitochondrial-like [Penaeus vannamei]	molecular function: catalytic activity (GO:0003824)
gene-LOC113821663	LOC113821663	LOC113821663	106	231	122	270	403	289	30	77	89	151	112	77	1.50622	3.26151	1.66017	3.62884	5.17934	3.95604	0.354404	1.01302	1.11414	2.13154	1.40591	1.1	0.000155028	1.27797	up	--	--	Cellular Component: integral component of membrane (GO:0016021);;	--	--	[S]	Function unknown	GRAM domain	--	S	Function unknown	GRAM domain-containing protein 2B-like [Penaeus vannamei]	cellular component: cellular anatomical entity (GO:0110165)
gene-LOC113813278	LOC113813278	LOC113813278	251	237	244	253	428	350	29	110	87	183	177	127	3.41475	3.19809	3.17703	3.25315	5.26942	4.58665	0.325394	1.39173	1.0445	2.48172	2.12537	1.73657	0.000182512	1.275	up	--	--	Biological Process: immune system process (GO:0002376);; Biological Process: regulation of immune system process (GO:0002682);; Biological Process: negative regulation of immune system process (GO:0002683);; Cellular Component: cellular_component (GO:0005575);; Cellular Component: adherens junction (GO:0005912);; Cellular Component: obsolete cell-substrate adherens junction (GO:0005924);; Cellula…	K20493|8.6e-61|zne:110833737|K20493 leucine-rich repeat-containing protein 16 | (RefSeq) F-actin-uncapping protein LRRC16A isoform X1	--	[N]	Cell motility	CARMIL C-terminus	--	N	Cell motility	uncharacterized protein LOC113813278 [Penaeus vannamei]	biological process: immune system process (GO:0002376);; biological process: biological regulation (GO:0065007);; cellular component: cellular anatomical entity (GO:0110165);; biological process: response to stimulus (GO:0050896);; biological process: cellular process (GO:0009987)
gene-LOC113814820	LOC113814820	LOC113814820	2282	2179	1110	1322	3266	1151	302	518	505	675	1266	1117	31.2289	29.6502	14.5455	17.0877	40.4651	15.1628	3.51299	6.62626	6.14379	9.19588	15.3628	15.3988	0.00544171	1.27109	up	--	--	--	--	--	--	--	--	--	--	--	uncharacterized protein LOC113814820 [Penaeus vannamei]	--
gene-LOC113823520	LOC113823520	LOC113823520	244	296	242	157	403	147	28	128	108	163	112	71	2.01398	2.42619	1.91207	1.22395	3.01162	1.16262	0.195049	0.985735	0.788322	1.33482	0.815995	0.590604	0.00264289	1.27032	up	--	--	Cellular Component: adherens junction (GO:0005912);; Biological Process: establishment or maintenance of actin cytoskeleton polarity (GO:0030950);; Biological Process: establishment of planar polarity of embryonic epithelium (GO:0042249);; Molecular Function: actin filament binding (GO:0051015);; Biological Process: protein localization involved in establishment of planar polarity (GO:0090251);;	K18625|7.2e-54|zne:110838176|K18625 protein Shroom | (RefSeq) uncharacterized protein LOC110838176 isoform X1	--	--	--	--	--	Z	Cytoskeleton	serine/arginine repetitive matrix protein 2-like [Penaeus vannamei]	cellular component: cellular anatomical entity (GO:0110165);; biological process: cellular process (GO:0009987);; biological process: developmental process (GO:0032502);; molecular function: binding (GO:0005488);; biological process: localization (GO:0051179)
gene-LOC113817082	LOC113817082	LOC113817082	69	167	68	121	219	85	24	35	43	64	56	51	0.682561	1.64622	0.641974	1.12827	1.96907	0.81223	0.197814	0.321731	0.379272	0.631317	0.493078	0.510597	0.000515384	1.25651	up	--	--	Molecular Function: ATP binding (GO:0005524);; Molecular Function: transferase activity (GO:0016740);;	K10576|9.2e-79|cqu:CpipJ_CPIJ015105|K10576 ubiquitin-conjugating enzyme E2 H [EC:2.3.2.23] | (RefSeq) ubiquitin-conjugating enzyme E2 H	Ubiquitin mediated proteolysis (ko04120)	[O]	Posttranslational modification, protein turnover, chaperones	Ubiquitin-conjugating enzyme	Ubiquitin-conjugating enzyme E2 N OS=Drosophila melanogaster OX=7227 GN=ben PE=1 SV=1	O	Posttranslational modification, protein turnover, chaperones	ubiquitin-conjugating enzyme E2 H-like [Penaeus vannamei]	molecular function: binding (GO:0005488);; molecular function: catalytic activity (GO:0003824)
gene-LOC113817397	LOC113817397	LOC113810727	8461	9449	6448	8874	10146	9203	2928	3132	3773	4109	3694	2344	80.1744	89.0462	58.52	79.4594	87.0321	83.934	23.6086	27.7496	31.7899	38.7975	31.0432	22.3822	0.00123742	1.25474	up	[O]	Posttranslational modification, protein turnover, chaperones	Molecular Function: molecular_function (GO:0003674);; Molecular Function: binding (GO:0005488);; Molecular Function: protein binding (GO:0005515);; Biological Process: protein folding (GO:0006457);; Biological Process: biological_process (GO:0008150);; Biological Process: cellular process (GO:0009987);; Molecular Function: unfolded protein binding (GO:0051082);;	K09527|2.4e-88|myi:110442957|K09527 DnaJ homolog subfamily C member 7 | (RefSeq) dnaJ homolog subfamily C member 7-like isoform X1	--	[O]	Posttranslational modification, protein turnover, chaperones	DnaJ domain	DnaJ homolog subfamily C member 7 homolog OS=Dictyostelium discoideum OX=44689 GN=dnajc7 PE=1 SV=1	O	Posttranslational modification, protein turnover, chaperones	uncharacterized protein LOC113810727 [Penaeus vannamei]	molecular function: binding (GO:0005488);; biological process: cellular process (GO:0009987)
NewGene_4584	--	LOC113813715	155	257	176	340	533	276	46	123	111	171	122	74	9.13326	2.90661	8.73659	14.1425	25.7896	11.3214	2.20695	6.62251	5.3062	9.10957	5.19773	5.90257	2.76203e-06	1.25264	up	--	--	--	--	--	--	--	--	--	--	--	uncharacterized protein LOC113813715 [Penaeus vannamei]	--
gene-LOC113816345	LOC113816345	LOC113816345	379	699	595	583	3845	856	141	308	465	523	422	258	2.03653	3.73511	3.06332	2.95889	18.7122	4.42548	0.641572	1.54836	2.22287	2.79951	2.01203	1.39552	0.000546347	1.25136	up	--	--	Cellular Component: integral component of membrane (GO:0016021);; Molecular Function: transferase activity (GO:0016740);;	K04714|2.6e-111|obo:105281952|K04714 shingomyelin synthase [EC:2.7.8.27] | (RefSeq) phosphatidylcholine:ceramide cholinephosphotransferase 2 isoform X1	Sphingolipid metabolism (ko00600)	[S]	Function unknown	PAP2 superfamily C-terminal	Phosphatidylcholine:ceramide cholinephosphotransferase 1 OS=Caenorhabditis elegans OX=6239 GN=sms-1 PE=1 SV=2	S	Function unknown	phosphatidylcholine:ceramide cholinephosphotransferase 1-like isoform X1 [Penaeus vannamei]	cellular component: cellular anatomical entity (GO:0110165);; molecular function: catalytic activity (GO:0003824)
gene-LOC113817033	LOC113817033	LOC113817033	1163	1820	1037	856	1401	1042	210	535	513	932	708	288	10.8242	16.8498	9.24602	7.52347	11.8069	9.3322	1.66119	4.65212	4.24506	8.6393	5.84298	2.69423	0.00635992	1.24757	up	--	--	Cellular Component: phagophore assembly site (GO:0000407);; Biological Process: macroautophagy (GO:0016236);; Molecular Function: ubiquitin binding (GO:0043130);;	K17987|8.1e-20|crg:105321000|K17987 next to BRCA1 gene 1 protein | (RefSeq) next to BRCA1 gene 1 protein	Mitophagy - animal (ko04137)	[S]	Function unknown	Ig-like domain from next to BRCA1 gene	--	S	Function unknown	uncharacterized protein LOC113817033 [Penaeus vannamei]	cellular component: cellular anatomical entity (GO:0110165);; biological process: metabolic process (GO:0008152);; biological process: cellular process (GO:0009987);; molecular function: binding (GO:0005488)
gene-LOC113827202	LOC113827202	LOC113827202	111	68	127	145	595	122	11	69	73	69	103	58	1.1354	0.691215	1.24387	1.4032	5.52272	1.19977	0.095642	0.657872	0.657346	0.702895	0.935155	0.59311	0.0024632	1.24673	up	[O]	Posttranslational modification, protein turnover, chaperones	Molecular Function: metallocarboxypeptidase activity (GO:0004181);; Molecular Function: serine-type carboxypeptidase activity (GO:0004185);; Molecular Function: zinc ion binding (GO:0008270);;	K07752|1.8e-264|zne:110826868|K07752 carboxypeptidase D [EC:3.4.17.22] | (RefSeq) carboxypeptidase D-like isoform X1	--	[R]	General function prediction only	Zinc carboxypeptidase	Carboxypeptidase D OS=Drosophila melanogaster OX=7227 GN=svr PE=1 SV=2	S	Function unknown	carboxypeptidase D-like [Penaeus vannamei]	biological process: metabolic process (GO:0008152);; molecular function: catalytic activity (GO:0003824);; molecular function: binding (GO:0005488)
gene-LOC113826159	LOC113826159	LOC113826159	251	280	215	215	461	285	25	91	98	185	177	128	3.79285	4.21543	3.11074	3.06829	6.32074	4.14714	0.309839	1.28905	1.30816	2.79007	2.3744	1.94976	0.000492389	1.24453	up	--	--	Molecular Function: ATP binding (GO:0005524);; Molecular Function: phosphatidylinositol phosphate kinase activity (GO:0016307);;	K00889|6.1e-173|bter:100650026|K00889 1-phosphatidylinositol-4-phosphate 5-kinase [EC:2.7.1.68] | (RefSeq) phosphatidylinositol 4-phosphate 5-kinase type-1 gamma isoform X5	Inositol phosphate metabolism (ko00562);; Phosphatidylinositol signaling system (ko04070);; Endocytosis (ko04144)	[T]	Signal transduction mechanisms	Phosphatidylinositol-4-phosphate 5-Kinase	Probable phosphatidylinositol phosphate kinase DDB_G0267588 OS=Dictyostelium discoideum OX=44689 GN=DDB_G0267588 PE=1 SV=1	T	Signal transduction mechanisms	phosphatidylinositol 4-phosphate 5-kinase type-1 beta-like [Penaeus vannamei]	molecular function: binding (GO:0005488);; biological process: metabolic process (GO:0008152);; biological process: cellular process (GO:0009987);; molecular function: catalytic activity (GO:0003824)
gene-LOC113819887	LOC113819887	LOC113819887	330	480	253	410	1711	489	75	201	139	269	317	222	4.4108	6.3916	3.2375	5.22082	20.7479	6.29165	0.839084	2.50396	1.64487	3.58036	3.79655	2.97817	7.17378e-05	1.24164	up	--	--	--	K20121|6.6e-113|zne:110832886|K20121 formin-binding protein 1 | (RefSeq) formin-binding protein 1-like isoform X1	--	[Z]	Cytoskeleton	--	--	Z	Cytoskeleton	formin-binding protein 1 homolog isoform X1 [Penaeus vannamei]	--
gene-LOC113804864	LOC113804864	LOC113804864	61	83	34	85	435	102	6	36	49	65	49	50	0.881668	1.19922	0.473355	1.16755	5.73798	1.42427	0.067389	0.489541	0.63124	0.93103	0.631082	0.724058	0.0086325	1.24071	up	--	--	Molecular Function: nucleic acid binding (GO:0003676);;	--	--	--	--	Zinc-finger double domain	--	C	Energy production and conversion	gastrula zinc finger protein XlCGF8.2DB-like [Penaeus vannamei]	molecular function: binding (GO:0005488)
gene-LOC113803887	LOC113803887	LOC113803887	75	68	76	40	185	63	3	40	28	52	46	29	1.20051	1.07208	1.16782	0.604566	2.68483	0.973644	0.040387	0.591697	0.390931	0.830857	0.64791	0.455837	0.00693721	1.24066	up	--	--	Cellular Component: cytoskeleton (GO:0005856);; Molecular Function: cytoskeletal protein binding (GO:0008092);;	K06107|1.6e-125|fab:101810204|K06107 erythrocyte membrane protein band 4.1 | (RefSeq) EPB41; erythrocyte membrane protein band 4.1	--	[R]	General function prediction only	FERM C-terminal PH-like domain	Protein 4.1 homolog OS=Drosophila melanogaster OX=7227 GN=cora PE=1 SV=1	S	Function unknown	protein 4.1 homolog, partial [Penaeus vannamei]	cellular component: intracellular (GO:0005622);; cellular component: cellular anatomical entity (GO:0110165);; molecular function: binding (GO:0005488)
gene-LOC113826819	LOC113826819	--	228	615	242	229	831	201	67	162	185	206	187	78	2.46341	6.6103	2.49516	2.33707	8.12332	2.08972	0.608942	1.63322	1.77104	2.21473	1.7913	0.844596	0.00761247	1.2399	up	--	--	--	--	--	--	--	--	--	--	--	--	--
gene-LOC113824456	LOC113824456	LOC113824456	60	106	39	35	234	53	11	34	21	35	45	37	0.986163	1.75384	0.621603	0.55009	3.5317	0.846024	0.148296	0.518197	0.298404	0.579762	0.664537	0.621776	0.00764798	1.23857	up	--	--	Molecular Function: GTPase activator activity (GO:0005096);; Biological Process: endocytosis (GO:0006897);; Molecular Function: metal ion binding (GO:0046872);;	K12480|2.0e-101|pcan:112562119|K12480 Rab GTPase-binding effector protein 1 | (RefSeq) rab GTPase-binding effector protein 1-like isoform X1	Endocytosis (ko04144)	[U]	Intracellular trafficking, secretion, and vesicular transport	Rabaptin-like protein	Arrestin domain-containing protein A OS=Dictyostelium discoideum OX=44689 GN=adcA PE=1 SV=1	T	Signal transduction mechanisms	rab GTPase-binding effector protein 1-like [Penaeus vannamei]	biological process: biological regulation (GO:0065007);; molecular function: molecular function regulator (GO:0098772);; biological process: cellular process (GO:0009987);; biological process: localization (GO:0051179);; molecular function: binding (GO:0005488)
gene-LOC113821862	LOC113821862	LOC113821862	29	57	77	87	225	123	8	28	28	60	67	29	0.285778	0.562669	0.739367	0.82378	2.03775	1.18764	0.062044	0.255059	0.245903	0.599154	0.595054	0.289334	0.00693721	1.23421	up	--	--	Molecular Function: metalloendopeptidase activity (GO:0004222);; Biological Process: cell adhesion (GO:0007155);; Cellular Component: membrane (GO:0016020);; Molecular Function: metal ion binding (GO:0046872);;	K13539|6.9e-258|zne:110839991|K13539 leishmanolysin-like peptidase [EC:3.4.24.-] | (RefSeq) leishmanolysin-like peptidase	--	[MV]	Cell wall/membrane/envelope biogenesis;; Defense mechanisms	Leishmanolysin	Leishmanolysin-like peptidase OS=Drosophila pseudoobscura pseudoobscura OX=46245 GN=GA17800 PE=3 SV=1	--	--	leishmanolysin-like peptidase [Penaeus vannamei]	biological process: metabolic process (GO:0008152);; molecular function: catalytic activity (GO:0003824);; biological process: cellular process (GO:0009987);; biological process: biological adhesion (GO:0022610);; cellular component: cellular anatomical entity (GO:0110165);; molecular function: binding (GO:0005488)
gene-LOC113817186	LOC113817186	LOC113817186	1014	811	579	766	3251	815	106	348	321	623	618	548	1.42618	1.1342	0.779596	1.01755	4.14198	1.10375	0.12697	0.457405	0.401532	0.872617	0.770572	0.776545	0.000448868	1.23265	up	--	--	Biological Process: intermediate filament cytoskeleton organization (GO:0045104);;	K10382|0.0e+00|soc:105205754|K10382 dystonin | (RefSeq) uncharacterized protein LOC105205754 isoform X1	--	[Z]	Cytoskeleton	Spectrin repeat	--	Z	Cytoskeleton	dystonin-like [Penaeus vannamei]	biological process: cellular process (GO:0009987)
gene-LOC113824604	LOC113824604	LOC113824604	770	1218	491	963	5388	935	196	578	558	551	581	515	6.63045	10.4362	4.07202	7.84471	42.6523	7.77821	1.4369	4.7251	4.35206	4.77789	4.52124	4.46804	0.000727502	1.23247	up	--	--	--	K07532|2.8e-42|zne:110828140|K07532 Rho guanine nucleotide exchange factor 12 | (RefSeq) LOW QUALITY PROTEIN: rho guanine nucleotide exchange factor 11	--	--	--	--	--	T	Signal transduction mechanisms	microtubule cross-linking factor 1-like isoform X1 [Penaeus vannamei]	--
NewGene_7379	--	--	58	76	60	103	304	92	14	48	21	66	59	31	1.20802	1.5649	1.18786	2.00874	6.26138	1.8197	0.226762	0.946965	0.373959	1.35867	1.07346	0.824707	0.000467291	1.22524	up	--	--	Biological Process: RNA localization (GO:0006403);; Biological Process: transport (GO:0006810);; Biological Process: biological_process (GO:0008150);; Biological Process: nucleobase-containing compound transport (GO:0015931);; Biological Process: macromolecule localization (GO:0033036);; Biological Process: dsRNA transport (GO:0033227);; Biological Process: nucleic acid transport (GO:0050657);; B…	--	--	--	--	N-terminal C2 in EEIG1 and EHBP1 proteins	--	S	Function unknown	hypothetical protein C7M84_021010 [Penaeus vannamei]	biological process: localization (GO:0051179)
gene-LOC113800055	LOC113800055	LOC113800055	1006	1676	582	1157	2998	1197	337	446	541	525	574	632	9.76407	16.1791	5.40541	10.6077	26.337	11.1794	2.77905	4.04473	4.66144	5.07749	4.93687	6.17929	0.000139997	1.22182	up	[N]	Cell motility	Molecular Function: hydrolase activity, acting on ester bonds (GO:0016788);;	K03424|1.7e-121|zne:110837838|K03424 TatD DNase family protein [EC:3.1.21.-] | (RefSeq) uncharacterized protein LOC110837838	--	[L]	Replication, recombination and repair	TatD related DNase	--	L	Replication, recombination and repair	uncharacterized protein LOC113800055 [Penaeus vannamei]	molecular function: catalytic activity (GO:0003824)
NewGene_211	--	--	684	844	693	396	645	647	114	322	258	392	389	270	15.1277	18.5593	14.6625	8.2664	12.8997	13.759	2.12767	6.65554	5.06277	8.63825	7.6253	6.01543	0.00517779	1.21942	up	--	--	Biological Process: regionalization (GO:0003002);; Biological Process: multicellular organism development (GO:0007275);; Biological Process: pattern specification process (GO:0007389);; Biological Process: imaginal disc development (GO:0007444);; Biological Process: imaginal disc pattern formation (GO:0007447);; Biological Process: dorsal/ventral pattern formation, imaginal disc (GO:0007450);; Bi…	K05641|3.23e-10|egz:104127389|K05641 ATP-binding cassette, subfamily A (ABC1), member 1 | (RefSeq) TMEM259; LOW QUALITY PROTEIN: membralin	ABC transporters (ko02010)	[S]	Function unknown	Tumour-associated protein	--	S	Function unknown	putative membralin-like isoform X1 [Penaeus vannamei]	biological process: multicellular organismal process (GO:0032501);; biological process: developmental process (GO:0032502)
gene-LOC113810777	LOC113810777	LOC113810777	1090	1735	788	672	1877	1177	294	546	441	452	590	553	6.21129	9.83957	4.30243	3.6189	9.68846	6.45873	1.42294	2.911	2.23359	2.56746	2.98126	3.17583	0.00193323	1.21914	up	[O]	Posttranslational modification, protein turnover, chaperones	Molecular Function: NAD+ binding (GO:0070403);;	K11411|3.1e-161|dpx:DAPPUDRAFT_290541|K11411 NAD+-dependent protein deacetylase sirtuin 1 [EC:2.3.1.286] | (RefSeq) SIR2; putative histone deacetylase silent information regulator protein Sir2	Nicotinate and nicotinamide metabolism (ko00760);; FoxO signaling pathway (ko04068)	[BK]	Chromatin structure and dynamics;; Transcription	Sir2 family	NAD-dependent histone deacetylase sirtuin-1 OS=Drosophila melanogaster OX=7227 GN=Sirt1 PE=1 SV=1	--	--	NAD-dependent protein deacetylase sirtuin-1-like [Penaeus vannamei]	molecular function: binding (GO:0005488)
gene-LOC113826847	LOC113826847	LOC113826847	452	497	236	379	1177	539	78	214	313	264	199	154	1.39306	1.52321	0.695801	1.10147	3.28455	1.59889	0.203237	0.616493	0.857932	0.808798	0.542166	0.475744	4.4428e-05	1.21739	up	--	--	Cellular Component: cytosol (GO:0005829);; Biological Process: Golgi to endosome transport (GO:0006895);;	K19476|7.3e-58|tsp:Tsp_05230|K19476 vacuolar protein sorting-associated protein IST1 | (RefSeq) protein pad-1	Endocytosis (ko04144)	[K]	Transcription	Dopey, N-terminal	Protein dopey-1 homolog OS=Drosophila pseudoobscura pseudoobscura OX=46245 GN=GA13490 PE=3 SV=1	K	Transcription	protein dopey-1 homolog [Penaeus vannamei]	cellular component: cellular anatomical entity (GO:0110165);; biological process: cellular process (GO:0009987);; biological process: localization (GO:0051179)
gene-LOC113816493	LOC113816493	LOC113816493	194	150	145	260	1464	222	63	127	140	151	126	89	2.85693	2.19839	2.04923	3.62237	19.5714	3.15087	0.780433	1.75372	1.82807	2.20791	1.63812	1.31572	0.00205371	1.21405	up	--	--	--	K09364|3.2e-31|tmu:101358345|K09364 POU domain transcription factor, class 2 | (RefSeq) POU domain, class 2, transcription factor 3	Herpes simplex virus 1 infection (ko05168)	--	--	Transcriptional regulator, Out at first	Out at first protein OS=Drosophila virilis OX=7244 GN=oaf PE=3 SV=1	S	Function unknown	out at first protein-like [Penaeus vannamei]	--
gene-LOC113800912	LOC113800912	LOC113800912	354	459	169	277	2212	367	67	183	198	336	226	190	2.68322	3.48004	1.22626	1.99169	15.2391	2.68186	0.424076	1.28967	1.32885	2.54296	1.5271	1.44057	0.00550808	1.21121	up	--	--	Molecular Function: guanyl-nucleotide exchange factor activity (GO:0005085);; Biological Process: small GTPase mediated signal transduction (GO:0007264);;	K21852|0.0e+00|zne:110831937|K21852 dedicator of cytokinesis protein 6/7/8 | (RefSeq) dedicator of cytokinesis protein 7 isoform X1	--	[T]	Signal transduction mechanisms	C2 domain in Dock180 and Zizimin proteins	--	D	Cell cycle control, cell division, chromosome partitioning	dedicator of cytokinesis protein 7-like isoform X1 [Penaeus vannamei]	biological process: biological regulation (GO:0065007);; molecular function: binding (GO:0005488);; molecular function: molecular function regulator (GO:0098772);; biological process: cellular process (GO:0009987);; biological process: signaling (GO:0023052);; biological process: response to stimulus (GO:0050896)
gene-LOC113828251	LOC113828251	LOC113828251	640	1492	531	696	2206	675	247	289	284	277	557	588	5.96198	13.8333	4.74052	6.13184	18.6146	6.0552	1.95972	2.51155	2.34756	2.56728	4.60077	5.51915	0.00947247	1.21048	up	--	--	Biological Process: multicellular organism development (GO:0007275);; Biological Process: regulation of signal transduction (GO:0009966);; Cellular Component: membrane (GO:0016020);;	K17383|6.9e-43|acep:105622510|K17383 protein sprouty homolog 2 | (RefSeq) protein sprouty homolog 2	MAPK signaling pathway - fly (ko04013)	--	--	Sprouty protein (Spry)	--	S	Function unknown	protein sprouty-like, partial [Penaeus vannamei]	biological process: multicellular organismal process (GO:0032501);; biological process: developmental process (GO:0032502);; biological process: biological regulation (GO:0065007);; cellular component: cellular anatomical entity (GO:0110165)
gene-LOC113828108	LOC113828108	LOC113828107	682	831	454	1042	1652	812	110	309	273	492	383	583	10.0756	12.2218	6.41993	14.5573	22.1176	11.5551	1.38222	4.26582	3.5903	7.25053	5.0225	8.69047	0.000268649	1.21042	up	--	--	Molecular Function: RNA binding (GO:0003723);;	K11972|1.2e-71|sasa:106570794|K11972 E3 ubiquitin-protein ligase RNF19A [EC:2.3.2.31] | (RefSeq) uncharacterized LOC106570794	--	[A]	RNA processing and modification	RNA recognition motif. (a.k.a. RRM, RBD, or RNP domain)	--	A	RNA processing and modification	probable RNA-binding protein 46 [Penaeus vannamei]	molecular function: binding (GO:0005488)
gene-LOC113827112	LOC113827112	LOC113827112	1069	1609	664	766	2618	1163	180	549	687	735	380	555	9.2411	13.7359	5.38735	6.18806	20.3149	9.60645	1.29536	4.40889	5.24641	6.3598	2.85765	5.0075	0.000675744	1.20882	up	--	--	Biological Process: ubiquitin-dependent protein catabolic process (GO:0006511);; Biological Process: protein deubiquitination (GO:0016579);; Molecular Function: thiol-dependent ubiquitinyl hydrolase activity (GO:0036459);;	K11850|1.1e-49|zne:110830431|K11850 ubiquitin carboxyl-terminal hydrolase 26/29/37 [EC:3.4.19.12] | (RefSeq) ubiquitin carboxyl-terminal hydrolase 37-like isoform X1	--	[O]	Posttranslational modification, protein turnover, chaperones	Ubiquitin carboxyl-terminal hydrolase	--	O	Posttranslational modification, protein turnover, chaperones	ubiquitin carboxyl-terminal hydrolase 37-like isoform X1 [Penaeus vannamei]	biological process: metabolic process (GO:0008152);; biological process: cellular process (GO:0009987);; molecular function: catalytic activity (GO:0003824)
gene-LOC113809777	LOC113809777	LOC113809777	3254	2074	2007	3370	3169	2179	406	774	1018	1867	1044	1868	13.3071	8.43558	7.85875	13.0219	11.7323	8.57626	1.41129	2.95645	3.69931	7.609	3.78425	7.69873	0.00432792	1.20452	up	[G]	Carbohydrate transport and metabolism	Molecular Function: 4-alpha-glucanotransferase activity (GO:0004134);; Molecular Function: amylo-alpha-1,6-glucosidase activity (GO:0004135);; Biological Process: glycogen biosynthetic process (GO:0005978);; Biological Process: glycogen catabolic process (GO:0005980);; Cellular Component: integral component of membrane (GO:0016021);;	K01196|0.0e+00|zne:110832695|K01196 glycogen debranching enzyme [EC:2.4.1.25 3.2.1.33] | (RefSeq) LOW QUALITY PROTEIN: glycogen debranching enzyme	Starch and sucrose metabolism (ko00500)	[G]	Carbohydrate transport and metabolism	Glycogen debranching enzyme, glucanotransferase domain	--	G	Carbohydrate transport and metabolism	LOW QUALITY PROTEIN: glycogen debranching enzyme-like [Penaeus vannamei]	biological process: metabolic process (GO:0008152);; biological process: cellular process (GO:0009987);; molecular function: catalytic activity (GO:0003824);; cellular component: cellular anatomical entity (GO:0110165)
gene-LOC113807275	LOC113807275	LOC113807275	88	190	57	108	517	86	20	71	71	70	61	59	1.30187	3.01969	0.795427	1.59605	6.67424	1.24477	0.216601	0.853179	0.815976	0.910247	0.733272	0.8202	0.00474581	1.20443	up	[G]	Carbohydrate transport and metabolism	Cellular Component: integral component of membrane (GO:0016021);; Molecular Function: transmembrane transporter activity (GO:0022857);;	K08211|1.9e-91|isc:IscW_ISCW006472|K08211 MFS transporter, OCT family, solute carrier family 22 (organic cation transporter), member 15 | (RefSeq) sugar transporter, putative	--	[R]	General function prediction only	Sugar (and other) transporter	Organic cation transporter protein OS=Drosophila melanogaster OX=7227 GN=Orct PE=1 SV=1	K	Transcription	solute carrier family 22 member 15-like isoform X2 [Penaeus vannamei]	cellular component: cellular anatomical entity (GO:0110165);; molecular function: transporter activity (GO:0005215)
gene-LOC113809771	LOC113809771	LOC113809771	1949	1507	1448	2180	2003	2390	225	839	661	1002	826	1455	15.9258	12.1867	11.3238	16.7866	14.8798	18.8016	1.5573	6.43785	4.8177	8.12201	5.95836	11.9848	0.00505507	1.20431	up	[G]	Carbohydrate transport and metabolism	Molecular Function: 4-alpha-glucanotransferase activity (GO:0004134);; Molecular Function: amylo-alpha-1,6-glucosidase activity (GO:0004135);; Biological Process: glycogen biosynthetic process (GO:0005978);; Biological Process: glycogen catabolic process (GO:0005980);;	K01196|0.0e+00|mdl:103573379|K01196 glycogen debranching enzyme [EC:2.4.1.25 3.2.1.33] | (RefSeq) glycogen debranching enzyme isoform X1	Starch and sucrose metabolism (ko00500)	[G]	Carbohydrate transport and metabolism	Amylo-alpha-1,6-glucosidase	--	G	Carbohydrate transport and metabolism	glycogen debranching enzyme-like isoform X1 [Penaeus vannamei]	biological process: metabolic process (GO:0008152);; biological process: cellular process (GO:0009987);; molecular function: catalytic activity (GO:0003824)
gene-LOC113813294	LOC113813294	LOC113813294	376	422	388	373	2067	335	81	218	139	305	316	246	10.7752	11.9453	10.6493	10.0341	53.7393	9.22537	1.97461	5.82252	3.5412	8.66082	8.03008	7.09815	0.000546347	1.20336	up	--	--	Cellular Component: cellular_component (GO:0005575);; Cellular Component: intracellular (GO:0005622);; Cellular Component: obsolete cell (GO:0005623);; Cellular Component: cytoplasm (GO:0005737);; Cellular Component: Golgi apparatus (GO:0005794);; Biological Process: response to stress (GO:0006950);; Biological Process: defense response (GO:0006952);; Biological Process: biological_process (GO:00…	K20371|1.2e-85|acep:105621376|K20371 nucleobindin | (RefSeq) nucleobindin-2	--	[R]	General function prediction only	--	--	S	Function unknown	nucleobindin-2-like isoform X1 [Penaeus vannamei]	cellular component: intracellular (GO:0005622);; cellular component: cellular anatomical entity (GO:0110165);; biological process: response to stimulus (GO:0050896);; biological process: interspecies interaction between organisms (GO:0044419);; biological process: multi-organism process (GO:0051704)
gene-LOC113827858	LOC113827858	LOC113809725	1209	2005	879	1299	2245	1340	319	631	692	856	624	524	10.7435	17.7171	7.47837	10.9051	18.0564	11.457	2.40649	5.24007	5.46907	7.57827	4.91737	4.69343	0.000132272	1.20076	up	--	--	Biological Process: chromatin remodeling (GO:0006338);; Cellular Component: SWI/SNF complex (GO:0016514);; Cellular Component: brahma complex (GO:0035060);;	K11653|7.6e-153|ame:412046|K11653 AT-rich interactive domain-containing protein 1 | (RefSeq) trithorax group protein osa isoform X1	--	[B]	Chromatin structure and dynamics	SWI/SNF-like complex subunit BAF250/Osa	Trithorax group protein osa OS=Drosophila melanogaster OX=7227 GN=osa PE=1 SV=1	B	Chromatin structure and dynamics	trithorax group protein osa-like isoform X4 [Penaeus vannamei]	biological process: cellular process (GO:0009987);; cellular component: intracellular (GO:0005622);; cellular component: protein-containing complex (GO:0032991);; cellular component: cellular anatomical entity (GO:0110165)
gene-LOC113826303	LOC113826303	LOC113826303	960	1680	993	1289	1982	1129	267	526	603	714	466	693	4.36236	7.58964	4.32042	5.53451	8.15458	4.96839	1.03187	2.23498	2.43252	3.23333	1.87811	3.17046	7.34683e-05	1.20004	up	--	--	Molecular Function: protein dimerization activity (GO:0046983);;	K09108|4.4e-60|zne:110828386|K09108 transcription factor AP-4 | (RefSeq) cyclin-dependent kinase 12 isoform X1	--	[K]	Transcription	Helix-loop-helix DNA-binding domain	Helix-loop-helix protein 11 OS=Caenorhabditis elegans OX=6239 GN=hlh-11 PE=3 SV=3	K	Transcription	helix-loop-helix protein 11-like isoform X1 [Penaeus vannamei]	molecular function: binding (GO:0005488)
gene-LOC113802286	LOC113802286	LOC113802286	5012	3063	2927	3196	6966	4588	694	1283	1396	2554	2536	2138	14.8948	9.05168	8.32943	8.97369	18.7394	13.1244	1.75433	3.5646	3.68743	7.56289	6.68379	6.40444	0.000196736	1.19756	up	--	--	Molecular Function: actin binding (GO:0003779);;	K06115|0.0e+00|hst:105189986|K06115 spectrin beta | (RefSeq) spectrin alpha chain isoform X1	--	[Z]	Cytoskeleton	Spectrin repeat	Spectrin alpha chain OS=Drosophila melanogaster OX=7227 GN=alpha-Spec PE=1 SV=2	Z	Cytoskeleton	spectrin alpha chain, non-erythrocytic 1-like [Penaeus vannamei]	molecular function: binding (GO:0005488)
gene-LOC113812978	LOC113812978	LOC113812978	231	774	556	286	1305	709	159	218	241	247	197	341	6.41151	21.3553	14.7628	7.48064	32.7906	18.9389	3.74711	5.64771	5.92667	6.83249	4.84502	9.51607	0.00750927	1.19738	up	--	--	--	K06560|6.0e-16|sko:100372598|K06560 mannose receptor, C type | (RefSeq) uncharacterized LOC100372598	Phagosome (ko04145)	--	--	Lectin C-type domain	--	--	--	macrophage mannose receptor 1-like [Penaeus vannamei]	--
gene-LOC113810822	LOC113810822	LOC113810822	112	159	158	264	634	233	33	94	83	165	100	88	3.11061	4.38187	4.21244	6.93653	15.9692	6.23154	0.770289	2.42915	2.04873	4.57134	2.45322	2.45531	6.61451e-06	1.19363	up	--	--	Molecular Function: DNA binding (GO:0003677);; Cellular Component: nucleus (GO:0005634);;	K16912|5.4e-50|ocu:100358907|K16912 ribosomal biogenesis protein LAS1 | (RefSeq) LAS1L; LAS1 like, ribosome biogenesis factor	--	[R]	General function prediction only	ELM2 domain	--	K	Transcription	mesoderm induction early response protein 1-like [Penaeus vannamei]	molecular function: binding (GO:0005488);; cellular component: intracellular (GO:0005622);; cellular component: cellular anatomical entity (GO:0110165)
gene-LOC113809109	LOC113809109	LOC113809109	4304	4564	5507	4391	4730	4311	934	2339	2040	2956	2767	1349	71.5606	75.4493	87.6845	68.9815	71.1893	68.9811	13.2047	36.3516	30.1567	48.9736	40.7953	22.6043	0.00213612	1.19116	up	--	--	--	--	--	--	--	--	--	--	--	uncharacterized protein LOC113809109 [Penaeus vannamei]	--
gene-LOC113807673	LOC113807673	LOC113807673	2419	1225	1374	1409	1879	2124	410	804	923	1065	927	371	14.4406	7.26949	7.85763	7.94831	10.1569	12.2065	2.08217	4.48533	4.8982	6.33577	4.90393	2.22858	0.0067592	1.18946	up	--	--	Cellular Component: integral component of membrane (GO:0016021);; Molecular Function: hydrolase activity (GO:0016787);;	K01128|1.7e-111|dpx:DAPPUDRAFT_300846|K01128 sphingomyelin phosphodiesterase acid-like 3 [EC:3.1.4.-] | (RefSeq) hypothetical protein	--	[I]	Lipid transport and metabolism	Calcineurin-like phosphoesterase	Sphingomyelinase phosphodiesterase C OS=Dictyostelium discoideum OX=44689 GN=sgmC PE=3 SV=1	I	Lipid transport and metabolism	acid sphingomyelinase-like phosphodiesterase 3b [Penaeus vannamei]	cellular component: cellular anatomical entity (GO:0110165);; molecular function: catalytic activity (GO:0003824)
gene-LOC113823903	LOC113823903	LOC113823903	494	461	335	467	1812	470	100	198	210	372	354	204	2.61625	2.44522	1.69576	2.33708	8.71704	2.40024	0.447151	0.970626	0.988455	1.95926	1.65919	1.08648	4.30765e-06	1.18115	up	--	--	Biological Process: reproduction (GO:0000003);; Biological Process: mitotic spindle elongation (GO:0000022);; Biological Process: mitotic sister chromatid segregation (GO:0000070);; Molecular Function: nucleotide binding (GO:0000166);; Biological Process: microtubule cytoskeleton organization (GO:0000226);; Biological Process: mitotic cell cycle (GO:0000278);; Biological Process: nuclear division…	K16578|1.1e-301|zne:110836554|K16578 CLIP-associating protein 1/2 | (RefSeq) CLIP-associating protein 1-B	--	[R]	General function prediction only	CLASP N terminal	CLIP-associating protein OS=Drosophila melanogaster OX=7227 GN=chb PE=1 SV=1	S	Function unknown	CLIP-associating protein 2-like isoform X1 [Penaeus vannamei]	biological process: reproduction (GO:0000003);; biological process: cellular process (GO:0009987);; molecular function: binding (GO:0005488);; cellular component: intracellular (GO:0005622);; cellular component: cellular anatomical entity (GO:0110165);; biological process: developmental process (GO:0032502);; biological process: immune system process (GO:0002376);; biological process: multicellul…
gene-LOC113821749	LOC113821749	LOC113821749	4560	6123	3683	4876	20694	4575	1332	2577	2797	3307	3446	1785	47.9829	64.0875	37.1243	48.4883	196.861	46.3543	11.9331	25.3387	26.1802	34.6802	32.1679	18.9181	9.35995e-06	1.181	up	--	--	Molecular Function: zinc ion binding (GO:0008270);;	K14381|3.6e-33|aplc:110988882|K14381 sequestosome 1 | (RefSeq) sequestosome-1-like isoform X1	Mitophagy - animal (ko04137);; Autophagy - animal (ko04140)	--	--	Zinc finger, ZZ type	--	S	Function unknown	sequestosome-1-like [Penaeus vannamei]	molecular function: binding (GO:0005488)
gene-LOC113807217	LOC113807217	LOC113807217	228	346	171	359	1031	236	105	114	158	123	127	155	0.708537	1.06878	0.509519	1.05385	2.90646	0.705027	0.275941	0.32928	0.437148	0.380327	0.34982	0.484537	0.000492389	1.17786	up	--	--	Molecular Function: DNA binding (GO:0003677);; Molecular Function: DNA-binding transcription factor activity (GO:0003700);; Molecular Function: copper ion binding (GO:0005507);; Molecular Function: zinc ion binding (GO:0008270);; Cellular Component: host cell nucleus (GO:0042025);;	K11997|2.2e-230|clec:106668557|K11997 tripartite motif-containing protein 2/3 | (RefSeq) brain tumor protein-like	--	[O]	Posttranslational modification, protein turnover, chaperones	NHL repeat	Brain tumor protein OS=Drosophila melanogaster OX=7227 GN=brat PE=1 SV=2	O	Posttranslational modification, protein turnover, chaperones	brain tumor protein-like [Penaeus vannamei]	molecular function: binding (GO:0005488);; molecular function: transcription regulator activity (GO:0140110);; cellular component: cellular anatomical entity (GO:0110165)
NewGene_5515	--	--	437	210	246	205	458	308	84	121	111	159	203	85	2.47503	1.18268	1.33301	1.09668	2.34725	1.67741	0.405599	0.638789	0.56013	0.893693	1.01665	0.481469	0.00439798	1.17681	up	--	--	--	--	--	--	--	--	--	--	--	--	--
gene-LOC113811431	LOC113811431	LOC113811431	1462	941	946	1135	5533	885	230	697	777	880	553	576	9.31338	5.95958	5.76981	6.83253	31.9036	5.42636	1.24216	4.14994	4.39749	5.58286	3.11985	3.69456	0.000279917	1.17331	up	--	--	Molecular Function: motor activity (GO:0003774);; Molecular Function: actin binding (GO:0003779);; Molecular Function: ATP binding (GO:0005524);; Cellular Component: myosin complex (GO:0016459);;	K10356|0.0e+00|lco:104924311|K10356 myosin I | (RefSeq) myo1e; unconventional myosin-Ie isoform X1	--	[Z]	Cytoskeleton	Myosin head (motor domain)	Myosin IB heavy chain OS=Dictyostelium discoideum OX=44689 GN=myoB PE=1 SV=2	Z	Cytoskeleton	unconventional myosin-Ie-like [Penaeus vannamei]	molecular function: catalytic activity (GO:0003824);; molecular function: binding (GO:0005488);; cellular component: protein-containing complex (GO:0032991)
gene-LOC113822739	LOC113822739	LOC113822739	2453	2911	1843	2658	6212	2947	736	1025	1413	1562	1343	1187	10.0721	11.9417	7.22959	10.2927	23.1233	11.639	2.55105	3.90342	5.11831	6.42383	4.89309	4.87047	8.52835e-10	1.16385	up	--	--	Molecular Function: DNA binding (GO:0003677);; Cellular Component: nucleus (GO:0005634);; Molecular Function: metal ion binding (GO:0046872);;	K11446|0.0e+00|zne:110834947|K11446 [histone H3]-trimethyl-L-lysine4 demethylase [EC:1.14.11.67] | (RefSeq) lysine-specific demethylase 5A-like isoform X1	--	[R]	General function prediction only	PLU-1-like protein	Lysine-specific demethylase lid OS=Drosophila melanogaster OX=7227 GN=lid PE=1 SV=1	K	Transcription	lysine-specific demethylase 5A-like isoform X1 [Penaeus vannamei]	molecular function: binding (GO:0005488);; cellular component: intracellular (GO:0005622);; cellular component: cellular anatomical entity (GO:0110165)
gene-LOC113824188	LOC113824188	LOC113824188	633	1510	537	791	3458	897	168	329	511	612	628	624	4.73165	11.2288	3.86938	5.64884	23.3949	6.48046	1.04509	2.28828	3.42904	4.5933	4.14769	4.63211	0.00239337	1.15839	up	--	--	Molecular Function: actin binding (GO:0003779);; Cellular Component: cytoplasm (GO:0005737);; Cellular Component: cytoskeleton (GO:0005856);; Biological Process: actin cytoskeleton organization (GO:0030036);;	K06220|1.4e-82|mdl:103571051|K06220 WAS protein family | (RefSeq) wiskott-Aldrich syndrome protein family member 3	--	[Z]	Cytoskeleton	WH2 motif	--	Z	Cytoskeleton	wiskott-Aldrich syndrome protein family member 2-like isoform X1 [Penaeus vannamei]	molecular function: binding (GO:0005488);; cellular component: cellular anatomical entity (GO:0110165);; cellular component: intracellular (GO:0005622);; biological process: cellular process (GO:0009987)
gene-LOC113800779	LOC113800779	LOC113800779	2449	4050	1560	2160	5351	1930	653	1002	1254	1559	823	1697	40.2285	66.1734	24.5465	33.5318	79.5741	30.5078	9.12238	15.3891	18.3164	25.5151	11.9788	28.1001	0.00360005	1.15689	up	--	--	Molecular Function: DNA binding (GO:0003677);; Molecular Function: DNA-binding transcription factor activity (GO:0003700);;	K04448|6.3e-57|zne:110827968|K04448 transcription factor AP-1 | (RefSeq) transcription factor AP-1	MAPK signaling pathway - fly (ko04013);; Mitophagy - animal (ko04137);; Apoptosis - fly (ko04214);; Wnt signaling pathway (ko04310);; Toll and Imd signaling pathway (ko04624)	[K]	Transcription	Jun-like transcription factor	Transcription factor AP-1 OS=Drosophila melanogaster OX=7227 GN=Jra PE=1 SV=2	K	Transcription	transcription factor AP-1-like [Penaeus vannamei]	molecular function: binding (GO:0005488);; molecular function: transcription regulator activity (GO:0140110)
NewGene_3679	--	--	428	406	317	412	1747	441	123	196	264	286	262	163	3.54799	3.34762	2.51925	3.22794	13.6584	3.52138	0.866073	1.51601	1.94483	2.36604	1.92928	1.36029	1.03119e-06	1.15525	up	--	--	--	--	--	--	--	--	--	--	--	--	--
gene-LOC113803341	LOC113803341	LOC113803341	401	684	373	455	1093	464	63	234	195	328	310	317	4.09285	6.95033	3.6452	4.3912	10.116	4.56597	0.544149	2.22798	1.76579	3.33267	2.80963	3.26679	0.000528899	1.1544	up	--	--	Cellular Component: adherens junction (GO:0005912);; Biological Process: embryonic body morphogenesis (GO:0010172);; Biological Process: regulation of actin cytoskeleton organization (GO:0032956);; Molecular Function: cadherin binding (GO:0045296);; Biological Process: cell-cell adhesion (GO:0098609);;	K23491|8.2e-119|ags:114120979|K23491 catenin delta-2 | (RefSeq) catenin delta-2 isoform X1	Wnt signaling pathway (ko04310)	[TW]	Signal transduction mechanisms;; Extracellular structures	Armadillo/beta-catenin-like repeat	Juxtamembrane domain-associated catenin OS=Caenorhabditis elegans OX=6239 GN=jac-1 PE=1 SV=2	--	--	LOW QUALITY PROTEIN: uncharacterized protein LOC113803341 [Penaeus vannamei]	cellular component: cellular anatomical entity (GO:0110165);; biological process: multicellular organismal process (GO:0032501);; biological process: developmental process (GO:0032502);; biological process: biological regulation (GO:0065007);; molecular function: binding (GO:0005488);; biological process: cellular process (GO:0009987);; biological process: biological adhesion (GO:0022610)
gene-LOC113820821	LOC113820821	LOC113820821	420	849	366	466	786	752	162	234	217	355	350	214	0.981893	1.97602	0.820665	1.0313	1.66546	1.6939	0.321522	0.511817	0.450062	0.826712	0.725291	0.503425	0.00340385	1.15066	up	--	--	--	K20478|1.2e-18|prap:110997542|K20478 golgin subfamily B member 1 | (RefSeq) uncharacterized protein LOC110997542 isoform X1	--	--	--	--	--	--	--	LOW QUALITY PROTEIN: mucin-17-like [Penaeus vannamei]	--
gene-LOC113808280	LOC113808280	LOC113808280	130	126	62	101	272	147	25	58	57	80	73	40	0.985173	0.954638	0.44786	0.720945	1.87524	1.07797	0.161117	0.412642	0.380131	0.604685	0.493105	0.306291	0.000139208	1.1506	up	--	--	Molecular Function: DNA binding (GO:0003677);;	--	--	--	--	Zinc finger, C2H2 type	--	S	Function unknown	uncharacterized protein LOC113808280, partial [Penaeus vannamei]	molecular function: binding (GO:0005488)
gene-LOC113829433	LOC113829433	LOC113829433	689	643	688	624	2772	916	110	451	396	507	495	394	8.36341	7.75507	7.99978	7.15964	30.4688	10.7016	1.13011	5.1193	4.26979	6.12483	5.32754	4.81444	3.63939e-06	1.14809	up	--	--	Biological Process: microtubule cytoskeleton organization (GO:0000226);; Cellular Component: microtubule cytoskeleton (GO:0015630);;	K16806|1.1e-29|bim:100740564|K16806 MAP7 domain-containing protein 1 | (RefSeq) MAP7 domain-containing protein 1 isoform X1	--	--	--	MAP7 (E-MAP-115) family	--	S	Function unknown	MAP7 domain-containing protein 2-like [Penaeus vannamei]	biological process: cellular process (GO:0009987);; cellular component: intracellular (GO:0005622);; cellular component: cellular anatomical entity (GO:0110165)
gene-LOC113828695	LOC113828695	LOC113828695	592	700	507	422	843	577	71	248	260	458	439	200	5.43265	6.40166	4.43636	3.65866	6.98452	5.09531	0.542023	2.12025	2.08658	4.18808	3.58415	1.83385	0.00472823	1.14792	up	[M]	Cell wall/membrane/envelope biogenesis	Molecular Function: DNA binding (GO:0003677);; Molecular Function: protein kinase activity (GO:0004672);; Molecular Function: ATP binding (GO:0005524);; Biological Process: protein import into nucleus (GO:0006606);; Molecular Function: nuclear import signal receptor activity (GO:0061608);;	K08826|6.0e-273|nvl:108556322|K08826 homeodomain interacting protein kinase [EC:2.7.11.1] | (RefSeq) homeodomain-interacting protein kinase 2 isoform X1	--	[R]	General function prediction only	Protein kinase domain	Homeodomain-interacting protein kinase 1 OS=Caenorhabditis elegans OX=6239 GN=hpk-1 PE=2 SV=1	T	Signal transduction mechanisms	uncharacterized protein LOC113828695 isoform X1 [Penaeus vannamei]	molecular function: binding (GO:0005488);; biological process: metabolic process (GO:0008152);; biological process: cellular process (GO:0009987);; molecular function: catalytic activity (GO:0003824);; biological process: localization (GO:0051179);; molecular function: transporter activity (GO:0005215)
gene-LOC113801856	LOC113801856	--	313	536	305	286	590	418	121	134	139	174	251	183	2.89889	4.93404	2.70838	2.50353	4.95096	3.73018	0.94887	1.15915	1.14326	1.59978	2.05973	1.70883	0.00289191	1.14702	up	--	--	--	--	--	--	--	--	--	--	--	--	--
gene-LOC113823791	LOC113823791	LOC113823791	55	175	65	86	214	97	16	50	62	46	69	43	0.431456	1.39289	0.492169	0.645894	1.55578	0.739387	0.107117	0.370343	0.44094	0.360356	0.486592	0.347546	0.00733633	1.13871	up	--	--	Molecular Function: nucleic acid binding (GO:0003676);;	--	--	--	--	Zinc-finger double domain	--	S	Function unknown	zinc finger and BTB domain-containing protein 17-like isoform X1 [Penaeus vannamei]	molecular function: binding (GO:0005488)
gene-LOC113804784	LOC113804784	--	1088	1190	646	989	1809	1036	262	471	537	574	482	474	12.797	13.9121	7.27293	10.9843	19.2512	11.7201	2.61728	5.1742	5.61045	6.71943	5.02137	5.61961	1.39139e-05	1.13031	up	--	--	Molecular Function: ubiquitin-protein transferase activity (GO:0004842);; Cellular Component: integral component of membrane (GO:0016021);; Molecular Function: metal ion binding (GO:0046872);;	--	--	--	--	--	--	--	--	--	molecular function: catalytic activity (GO:0003824);; cellular component: cellular anatomical entity (GO:0110165);; molecular function: binding (GO:0005488)
gene-LOC113821072	LOC113821072	LOC113821072	201	230	109	140	617	181	26	80	80	172	141	85	1.57903	1.79316	0.819601	1.03726	4.38582	1.36365	0.167723	0.58075	0.554688	1.34445	0.979539	0.672005	0.00278395	1.12715	up	[M]	Cell wall/membrane/envelope biogenesis	Molecular Function: protein serine/threonine kinase activity (GO:0004674);; Molecular Function: ATP binding (GO:0005524);;	K04430|1.5e-148|zne:110836450|K04430 mitogen-activated protein kinase kinase 4 [EC:2.7.12.2] | (RefSeq) dual specificity mitogen-activated protein kinase kinase 4 isoform X1	MAPK signaling pathway - fly (ko04013)	[T]	Signal transduction mechanisms	Protein kinase domain	Dual specificity mitogen-activated protein kinase kinase sek-1 OS=Caenorhabditis elegans OX=6239 GN=sek-1 PE=1 SV=1	T	Signal transduction mechanisms	uncharacterized protein LOC113821072 [Penaeus vannamei]	biological process: metabolic process (GO:0008152);; biological process: cellular process (GO:0009987);; molecular function: catalytic activity (GO:0003824);; molecular function: binding (GO:0005488)
gene-LOC113814017	LOC113814017	LOC113814017	102	131	89	86	318	233	28	44	66	63	89	88	1.1609	1.47721	0.970222	0.918996	3.27515	2.54478	0.263923	0.461147	0.659638	0.708489	0.898287	0.999007	0.00194993	1.12472	up	--	--	Cellular Component: cytoskeleton (GO:0005856);; Molecular Function: kinase activity (GO:0016301);;	--	--	--	--	--	--	--	--	serine/arginine repetitive matrix protein 2-like [Penaeus vannamei]	cellular component: intracellular (GO:0005622);; cellular component: cellular anatomical entity (GO:0110165);; molecular function: catalytic activity (GO:0003824)
gene-LOC113808258	LOC113808258	LOC113808258	110	133	89	177	215	181	14	67	63	132	48	80	0.866479	1.04611	0.67487	1.32791	1.5418	1.37912	0.094168	0.494746	0.440132	1.03682	0.335948	0.638262	0.00635992	1.1231	up	--	--	Cellular Component: cellular_component (GO:0005575);; Cellular Component: intracellular (GO:0005622);; Cellular Component: obsolete cell (GO:0005623);; Cellular Component: cytoplasm (GO:0005737);; Cellular Component: endosome (GO:0005768);; Cellular Component: early endosome (GO:0005769);; Biological Process: biological_process (GO:0008150);; Biological Process: negative regulation of metabolic p…	K19330|1.3e-97|phu:Phum_PHUM136060|K19330 run domain Beclin-1 interacting and cysteine-rich containing protein | (RefSeq) hypothetical protein	Autophagy - animal (ko04140)	[T]	Signal transduction mechanisms	Putative zinc-RING and/or ribbon	--	T	Signal transduction mechanisms	run domain Beclin-1-interacting and cysteine-rich domain-containing protein-like [Penaeus vannamei]	cellular component: intracellular (GO:0005622);; cellular component: cellular anatomical entity (GO:0110165);; biological process: biological regulation (GO:0065007)
gene-LOC113815554	LOC113815554	LOC113815554	215	333	202	231	456	220	41	119	102	178	214	76	2.51461	3.88536	2.26021	2.56183	4.83305	2.42049	0.396239	1.29973	1.03614	2.02629	2.21865	0.865409	0.0029606	1.12129	up	--	--	Cellular Component: integral component of membrane (GO:0016021);;	K23404|6.0e-156|zne:110830546|K23404 transmembrane anterior posterior transformation protein 1 | (RefSeq) protein TAPT1 homolog isoform X1	--	[S]	Function unknown	Eukaryotic membrane protein family	Protein TAPT1 homolog OS=Drosophila melanogaster OX=7227 GN=CG7218 PE=2 SV=2	S	Function unknown	transmembrane anterior posterior transformation protein 1 homolog isoform X1 [Penaeus vannamei]	cellular component: cellular anatomical entity (GO:0110165)
gene-LOC113811688	LOC113811688	LOC113811688	154	128	185	174	344	226	32	101	76	111	128	63	3.10153	2.57009	3.58157	3.3144	6.29005	4.40208	0.537096	1.89676	1.3672	2.23816	2.28985	1.27424	7.75243e-05	1.11829	up	--	--	--	K09041|7.4e-20|nvi:100120332|K09041 nuclear factor erythroid 2, invertebrate | (RefSeq) segmentation protein cap'n'collar isoform X1	--	--	--	--	--	--	--	endoplasmic reticulum membrane sensor NFE2L1-like [Penaeus vannamei]	--
gene-LOC113817598	LOC113817598	LOC113817598	308	262	206	251	457	270	46	190	133	211	105	85	5.56353	4.7157	3.56438	4.28484	7.48996	4.69451	0.700427	3.20642	2.13779	3.79075	1.67672	1.5481	0.00187489	1.11579	up	--	--	Molecular Function: DNA binding (GO:0003677);; Molecular Function: DNA-binding transcription factor activity (GO:0003700);; Cellular Component: nucleus (GO:0005634);;	K10183|1.0e-41|hcq:109507204|K10183 T-box protein 18 | (RefSeq) T-box transcription factor TBX18-like	--	[K]	Transcription	T-box	T-box protein H15 OS=Drosophila melanogaster OX=7227 GN=H15 PE=2 SV=2	K	Transcription	T-box transcription factor TBX18-like [Penaeus vannamei]	molecular function: binding (GO:0005488);; molecular function: transcription regulator activity (GO:0140110);; cellular component: intracellular (GO:0005622);; cellular component: cellular anatomical entity (GO:0110165)
gene-LOC113813741	LOC113813741	LOC113813741	460	497	197	233	605	339	117	189	143	182	161	172	2.66295	2.86176	1.08943	1.18939	2.98254	1.75918	0.537605	0.955995	0.681468	0.973534	0.766754	1.00384	0.00863181	1.11557	up	--	--	Biological Process: signal transduction (GO:0007165);;	K20641|4.3e-209|zne:110829738|K20641 Rho GTPase-activating protein 20 | (RefSeq) uncharacterized protein LOC110829738	--	[T]	Signal transduction mechanisms	RhoGAP domain	--	T	Signal transduction mechanisms	uncharacterized protein LOC113813741 isoform X3 [Penaeus vannamei]	biological process: cellular process (GO:0009987);; biological process: biological regulation (GO:0065007)
gene-LOC113812944	LOC113812944	LOC113812944	3239	3156	1964	2603	4732	3791	543	1660	1470	2257	1372	1332	25.4686	24.6744	15.6342	19.3394	33.6799	28.686	3.62974	12.1982	10.2776	17.6822	9.56406	10.551	0.000198486	1.11341	up	--	--	--	--	--	--	--	KIAA1430 homologue	--	--	--	dentin sialophosphoprotein-like [Penaeus vannamei]	--
gene-LOC113800868	LOC113800868	LOC113800868	8003	9708	7637	16934	37638	11696	3160	6634	6045	6811	6038	4455	94.3822	113.857	86.262	188.717	401.823	132.765	31.7172	73.1503	63.3903	80.0401	63.1395	52.9591	9.56861e-07	1.11152	up	--	--	Cellular Component: plasma membrane (GO:0005886);; Cellular Component: gap junction (GO:0005921);; Biological Process: ion transport (GO:0006811);; Cellular Component: integral component of membrane (GO:0016021);;	K22037|1.9e-140|zne:110836970|K22037 innexin | (RefSeq) innexin inx2	--	--	--	Innexin	Innexin inx2 OS=Schistocerca americana OX=7009 GN=inx2 PE=1 SV=1	P	Inorganic ion transport and metabolism	innexin inx2-like [Penaeus vannamei]	cellular component: cellular anatomical entity (GO:0110165);; biological process: localization (GO:0051179)
gene-LOC113828107	LOC113828107	LOC113828107	217	310	257	385	763	290	94	89	107	199	144	227	12.8474	18.2747	14.6094	21.6178	41.033	16.5779	4.72884	4.91387	5.65271	11.7531	7.58692	13.6009	0.000681997	1.1056	up	--	--	--	--	--	--	--	--	--	--	--	probable RNA-binding protein 46 [Penaeus vannamei]	--
gene-LOC113802462	LOC113802462	LOC113802462	154	266	98	96	550	208	34	88	105	88	140	85	0.635558	1.09515	0.388403	0.374818	2.06381	0.829344	0.116773	0.338446	0.38585	0.361055	0.51237	0.353768	0.00638125	1.09744	up	--	--	Cellular Component: integral component of membrane (GO:0016021);;	--	--	--	--	--	--	S	Function unknown	uncharacterized protein LOC113802462 [Penaeus vannamei]	cellular component: cellular anatomical entity (GO:0110165)
gene-LOC113829333	LOC113829333	LOC113829333	1046	2305	731	1211	3338	1728	278	843	827	929	846	614	6.22561	13.6412	4.1629	6.81072	17.9863	9.89539	1.40756	4.68767	4.37429	5.50601	4.46441	3.68003	0.0018476	1.09619	up	[R]	General function prediction only	Molecular Function: protein kinase activity (GO:0004672);; Molecular Function: ATP binding (GO:0005524);;	K15595|2.1e-179|sdu:111218997|K15595 cyclin-dependent kinase 17 [EC:2.7.11.22] | (RefSeq) cyclin-dependent kinase 17-like	--	[R]	General function prediction only	Protein kinase domain	Cyclin-dependent kinase 17 OS=Caenorhabditis elegans OX=6239 GN=pct-1 PE=1 SV=1	T	Signal transduction mechanisms	cyclin-dependent kinase 17-like [Penaeus vannamei]	biological process: metabolic process (GO:0008152);; biological process: cellular process (GO:0009987);; molecular function: catalytic activity (GO:0003824);; molecular function: binding (GO:0005488)
gene-LOC113830025	LOC113830025	LOC113830025	636	780	592	672	1778	540	63	394	268	538	352	525	32.7793	38.186	27.917	28.3507	82.7511	25.6924	2.75198	19.05	10.631	26.9113	13.9056	27.3478	0.0063059	1.09451	up	--	--	--	--	--	--	--	--	--	--	--	nucleolar protein 58-like [Penaeus vannamei]	--
gene-LOC113807056	LOC113807056	LOC113807056	466	403	230	370	872	256	108	173	195	244	234	102	1.41557	1.21823	0.667429	1.06128	2.39995	0.748803	0.279404	0.49066	0.526016	0.739317	0.630341	0.309788	0.00188476	1.09404	up	--	--	Cellular Component: ubiquitin ligase complex (GO:0000151);; Molecular Function: protein binding (GO:0005515);; Cellular Component: cellular_component (GO:0005575);; Cellular Component: intracellular (GO:0005622);; Cellular Component: obsolete cell (GO:0005623);; Cellular Component: cullin-RING ubiquitin ligase complex (GO:0031461);; Cellular Component: Cul3-RING ubiquitin ligase complex (GO:00314…	K10442|7.9e-139|zne:110838177|K10442 kelch-like protein 1/4/5 | (RefSeq) kelch-like protein 5 isoform X1	--	[TR]	Signal transduction mechanisms;; General function prediction only	Kelch motif	Kelch-like protein diablo OS=Drosophila ananassae OX=7217 GN=dbo PE=3 SV=2	T	Signal transduction mechanisms	kelch-like protein 5 isoform X1 [Penaeus vannamei]	cellular component: protein-containing complex (GO:0032991);; molecular function: binding (GO:0005488);; cellular component: intracellular (GO:0005622)
gene-LOC113830047	LOC113830047	LOC113830047	225	303	139	215	417	268	23	133	141	221	123	83	5.25064	7.02936	3.09775	4.74242	8.82239	6.02012	0.456044	2.89099	2.92545	5.14255	2.53743	1.95083	0.00966151	1.08981	up	--	--	Molecular Function: kinase activity (GO:0016301);;	K23691|4.1e-89|zne:110828910|K23691 serine/threonine-protein kinase N2 [EC:2.7.11.13] | (RefSeq) serine/threonine-protein kinase N isoform X1	--	[T]	Signal transduction mechanisms	--	Serine/threonine-protein kinase N OS=Drosophila melanogaster OX=7227 GN=Pkn PE=1 SV=1	T	Signal transduction mechanisms	serine/threonine-protein kinase N-like isoform X1 [Penaeus vannamei]	molecular function: catalytic activity (GO:0003824)
gene-LOC113824001	LOC113824001	LOC113824001	188	141	122	150	603	164	38	84	83	157	104	58	1.25513	0.933762	0.777098	0.945916	3.64809	1.05582	0.216252	0.520539	0.492925	1.04625	0.612228	0.38974	0.000196977	1.08859	up	--	--	Biological Process: reproduction (GO:0000003);; Biological Process: mitotic spindle elongation (GO:0000022);; Biological Process: mitotic sister chromatid segregation (GO:0000070);; Molecular Function: nucleotide binding (GO:0000166);; Biological Process: microtubule cytoskeleton organization (GO:0000226);; Biological Process: mitotic cell cycle (GO:0000278);; Biological Process: nuclear division…	K16578|5.6e-290|zne:110836554|K16578 CLIP-associating protein 1/2 | (RefSeq) CLIP-associating protein 1-B	--	[R]	General function prediction only	CLASP N terminal	CLIP-associating protein OS=Drosophila melanogaster OX=7227 GN=chb PE=1 SV=1	S	Function unknown	LOW QUALITY PROTEIN: CLIP-associating protein 2-like [Penaeus vannamei]	biological process: reproduction (GO:0000003);; biological process: cellular process (GO:0009987);; molecular function: binding (GO:0005488);; cellular component: intracellular (GO:0005622);; cellular component: cellular anatomical entity (GO:0110165);; biological process: developmental process (GO:0032502);; biological process: immune system process (GO:0002376);; biological process: multicellul…
gene-LOC113823409	LOC113823409	LOC113823409	261	221	164	147	347	365	39	120	88	133	192	112	5.0723	4.26141	3.03511	2.68439	6.10239	6.82422	0.633784	2.17063	1.51267	2.57284	3.3	2.1873	0.00746522	1.08684	up	[T]	Signal transduction mechanisms	Molecular Function: kinase activity (GO:0016301);; Molecular Function: adenyl ribonucleotide binding (GO:0032559);; Biological Process: regulation of protein serine/threonine kinase activity (GO:0071900);;	K07200|1.7e-139|nvl:108563529|K07200 5'-AMP-activated protein kinase, regulatory gamma subunit | (RefSeq) 5'-AMP-activated protein kinase subunit gamma-2-like isoform X1	FoxO signaling pathway (ko04068);; Longevity regulating pathway - multiple species (ko04213)	[C]	Energy production and conversion	CBS domain	5'-AMP-activated protein kinase subunit gamma OS=Dictyostelium discoideum OX=44689 GN=prkag PE=3 SV=3	C	Energy production and conversion	LOW QUALITY PROTEIN: 5'-AMP-activated protein kinase subunit gamma-1-like [Penaeus vannamei]	molecular function: catalytic activity (GO:0003824);; molecular function: binding (GO:0005488);; biological process: biological regulation (GO:0065007)
gene-LOC113816458	LOC113816458	LOC113816458	1347	592	623	1765	2686	743	363	456	517	661	659	338	11.2132	4.89616	4.968	13.8842	20.2491	5.95388	2.57229	3.55102	3.82868	5.48073	4.86396	2.8323	0.00693721	1.08365	up	--	--	Molecular Function: molecular_function (GO:0003674);; Molecular Function: catalytic activity (GO:0003824);; Molecular Function: ubiquitin-protein transferase activity (GO:0004842);; Molecular Function: protein binding (GO:0005515);; Biological Process: cellular protein modification process (GO:0006464);; Biological Process: nitrogen compound metabolic process (GO:0006807);; Biological Process: bi…	K10349|5.7e-55|xtr:100488880|K10349 Fem-1 homolog b | (RefSeq) fem1b; protein fem-1 homolog B	--	[R]	General function prediction only	Ankyrin repeats (3 copies)	Protein fem-1 homolog CG6966 OS=Drosophila melanogaster OX=7227 GN=CG6966 PE=2 SV=2	S	Function unknown	protein fem-1 homolog C-like isoform X1 [Penaeus vannamei]	molecular function: catalytic activity (GO:0003824);; molecular function: binding (GO:0005488);; biological process: metabolic process (GO:0008152);; biological process: cellular process (GO:0009987);; biological process: biological regulation (GO:0065007)
gene-LOC113827001	LOC113827001	LOC113827001	339	329	227	260	788	331	42	174	157	283	174	146	3.50052	3.38077	2.23929	2.53481	7.6897	3.29376	0.368763	1.67852	1.44244	2.90647	1.59434	1.51211	0.000249212	1.0834	up	[T]	Signal transduction mechanisms	Molecular Function: protein tyrosine phosphatase activity (GO:0004725);;	K18038|3.1e-222|pgc:109853720|K18038 tyrosine-protein phosphatase non-receptor type 9 [EC:3.1.3.48] | (RefSeq) tyrosine-protein phosphatase non-receptor type 9	--	--	--	Protein-tyrosine phosphatase	Tyrosine-protein phosphatase Lar OS=Drosophila melanogaster OX=7227 GN=Lar PE=1 SV=2	T	Signal transduction mechanisms	tyrosine-protein phosphatase non-receptor type 9-like isoform X2 [Penaeus vannamei]	biological process: metabolic process (GO:0008152);; biological process: cellular process (GO:0009987);; molecular function: catalytic activity (GO:0003824)
gene-LOC113826980	LOC113826980	LOC113826980	123	180	142	199	587	444	37	111	130	91	121	172	0.990965	1.43949	1.09292	1.51236	4.28609	3.44665	0.251395	0.832979	0.930888	0.726685	0.863781	1.39567	0.00693721	1.08075	up	--	--	--	--	--	--	--	--	--	--	--	hypothetical protein C7M84_020934 [Penaeus vannamei]	--
gene-LOC113828977	LOC113828977	LOC113828977	410	748	282	268	865	483	82	234	284	363	222	191	4.53931	8.25302	2.99487	2.80487	8.6858	5.159	0.769324	2.42756	2.79878	4.00393	2.18091	2.12775	0.00824085	1.07954	up	--	--	Biological Process: regulation of transcription, DNA-templated (GO:0006355);; Cellular Component: integral component of membrane (GO:0016021);;	K04677|6.9e-36|phu:Phum_PHUM411970|K04677 mothers against decapentaplegic homolog 6 | (RefSeq) smad6, putative	TGF-beta signaling pathway (ko04350)	[TK]	Signal transduction mechanisms;; Transcription	MH2 domain	--	--	--	mothers against decapentaplegic homolog 6-like [Penaeus vannamei]	biological process: biological regulation (GO:0065007);; cellular component: cellular anatomical entity (GO:0110165)
gene-LOC113825550	LOC113825550	LOC113825550	397	475	309	308	2136	418	150	206	225	234	288	254	2.79753	3.32607	2.08039	2.04756	13.6232	2.83488	0.896303	1.35648	1.41003	1.63915	1.79604	1.80218	0.00170368	1.07726	up	--	--	Molecular Function: Rho GTPase binding (GO:0017048);; Biological Process: regulation of Rho protein signal transduction (GO:0035023);;	--	--	--	--	P21-Rho-binding domain	CDC42 small effector protein homolog OS=Drosophila melanogaster OX=7227 GN=Spec2 PE=1 SV=2	S	Function unknown	CDC42 small effector protein 2-like [Penaeus vannamei]	molecular function: binding (GO:0005488);; biological process: biological regulation (GO:0065007)
gene-LOC113815816	LOC113815816	LOC113815816	121	83	67	113	180	85	18	55	43	42	84	45	1.22158	0.837405	0.650802	1.08338	1.64743	0.828698	0.14923	0.517966	0.387716	0.423826	0.75164	0.451906	0.00355209	1.05489	up	--	--	Molecular Function: DNA binding (GO:0003677);; Molecular Function: DNA-binding transcription factor activity (GO:0003700);; Molecular Function: ATP binding (GO:0005524);; Cellular Component: nucleus (GO:0005634);;	--	--	--	--	--	--	--	--	Holliday junction resolvase MOC1, chloroplastic-like [Penaeus vannamei]	molecular function: binding (GO:0005488);; molecular function: transcription regulator activity (GO:0140110);; cellular component: intracellular (GO:0005622);; cellular component: cellular anatomical entity (GO:0110165)
gene-LOC113821634	LOC113821634	LOC113821634	178	352	202	207	387	158	81	119	116	129	103	93	5.38332	10.6349	5.87249	5.9351	10.6234	4.59684	2.0895	3.35145	3.12267	3.90609	2.74576	2.83709	0.0080583	1.05253	up	--	--	Cellular Component: BLOC-1 complex (GO:0031083);;	K20185|7.6e-39|pcf:106788644|K20185 biogenesis of lysosome-related organelles complex 1 subunit 1 | (RefSeq) biogenesis of lysosome-related organelles complex 1 subunit 1	--	[K]	Transcription	GCN5-like protein 1 (GCN5L1)	Biogenesis of lysosome-related organelles complex 1 subunit 1 OS=Drosophila melanogaster OX=7227 GN=Blos1 PE=1 SV=2	K	Transcription	biogenesis of lysosome-related organelles complex 1 subunit 1-like [Penaeus vannamei]	cellular component: intracellular (GO:0005622);; cellular component: protein-containing complex (GO:0032991);; cellular component: cellular anatomical entity (GO:0110165)
gene-LOC113813700	LOC113813700	LOC113813700	3584	1952	2232	2758	19238	2869	986	1776	2106	2236	1726	1819	17.3256	9.60886	10.3504	12.6223	84.1277	13.3467	4.05278	8.02393	9.05	10.7711	7.44812	8.86671	0.00670232	1.04583	up	--	--	Biological Process: integrin-mediated signaling pathway (GO:0007229);;	K17083|5.2e-275|dpx:DAPPUDRAFT_199712|K17083 kindlin 2 | (RefSeq) hypothetical protein	--	[D]	Cell cycle control, cell division, chromosome partitioning	FERM central domain	Unc-112-related protein OS=Drosophila melanogaster OX=7227 GN=Fit1 PE=1 SV=1	D	Cell cycle control, cell division, chromosome partitioning	unc-112-related protein-like isoform X1 [Penaeus vannamei]	biological process: cellular process (GO:0009987);; biological process: signaling (GO:0023052);; biological process: response to stimulus (GO:0050896);; biological process: biological regulation (GO:0065007)
NewGene_3536	--	--	463	901	500	605	1962	862	196	247	369	497	351	476	1.21405	2.35059	1.25396	1.49944	4.66335	2.17524	0.436847	0.604469	0.86106	1.29643	0.816589	1.25815	0.000290446	1.04377	up	--	--	Cellular Component: nucleus (GO:0005634);;	--	--	--	--	--	--	--	--	Round spermatid basic protein 1 [Penaeus vannamei]	cellular component: intracellular (GO:0005622);; cellular component: cellular anatomical entity (GO:0110165)
gene-LOC113808698	LOC113808698	LOC113808698	389	397	367	302	643	264	63	183	169	279	151	255	4.46294	4.53953	4.03512	3.27352	6.686	2.91421	0.612418	1.96808	1.72354	3.19182	1.53467	2.94914	0.00349641	1.0416	up	--	--	Molecular Function: DNA binding (GO:0003677);; Molecular Function: DNA-binding transcription factor activity (GO:0003700);; Biological Process: regulation of transcription by RNA polymerase II (GO:0006357);;	K21406|3.9e-13|dpx:DAPPUDRAFT_222762|K21406 activating transcription factor 3 | (RefSeq) hypothetical protein	--	--	--	bZIP transcription factor	--	--	--	activating transcription factor 3-like [Penaeus vannamei]	molecular function: binding (GO:0005488);; molecular function: transcription regulator activity (GO:0140110);; biological process: biological regulation (GO:0065007)
gene-LOC113816385	LOC113816385	LOC113816385	172	199	112	164	960	208	62	87	109	142	110	123	1.40455	1.61773	0.873528	1.27096	7.1046	1.6258	0.423658	0.660301	0.782222	1.15016	0.790759	1.00454	0.00164602	1.04057	up	--	--	Molecular Function: metal ion binding (GO:0046872);;	K23332|3.1e-175|lgi:LOTGIDRAFT_130506|K23332 RING finger and SPRY domain-containing protein 1 | (RefSeq) hypothetical protein	--	[A]	RNA processing and modification	SPRY domain	--	O	Posttranslational modification, protein turnover, chaperones	RING finger and SPRY domain-containing protein 1-like [Penaeus vannamei]	molecular function: binding (GO:0005488)
gene-LOC113828907	LOC113828907	LOC113828907	5497	4992	4095	5078	10121	4504	660	2287	1786	3093	3695	4253	209.075	190.237	148.547	182.632	350.706	166.187	21.3747	82.3598	60.8968	118.512	126.11	164.644	0.00638468	1.03593	up	--	--	--	--	--	--	--	--	--	--	--	uncharacterized protein LOC113828907 isoform X1 [Penaeus vannamei]	--
gene-LOC113830040	LOC113830040	LOC113830040	128	138	119	154	698	233	23	80	73	129	165	103	1.49675	1.61445	1.33551	1.70827	7.43793	2.63391	0.222816	0.876773	0.75737	1.51021	1.73261	1.21585	0.0050445	1.02879	up	--	--	Biological Process: intracellular protein transport (GO:0006886);; Biological Process: signal transduction (GO:0007165);; Molecular Function: phosphatidylinositol-3-phosphate binding (GO:0032266);;	K17936|3.1e-202|zne:110835019|K17936 sorting nexin-27 | (RefSeq) sorting nexin-27 isoform X1	--	[RTU]	General function prediction only;; Signal transduction mechanisms;; Intracellular trafficking, secretion, and vesicular transport	PX domain	Protein shank OS=Caenorhabditis elegans OX=6239 GN=shn-1 PE=1 SV=1	--	--	sorting nexin-27-like isoform X1 [Penaeus vannamei]	biological process: cellular process (GO:0009987);; biological process: localization (GO:0051179);; biological process: biological regulation (GO:0065007);; molecular function: binding (GO:0005488)
gene-LOC113811414	LOC113811414	LOC113811414	148	126	122	90	317	181	19	55	62	141	104	70	2.33164	1.96996	1.83636	1.33823	4.51808	2.7392	0.246553	0.808175	0.859573	2.2135	1.4486	1.10628	0.00604057	1.0259	up	--	--	Biological Process: reproduction (GO:0000003);; Biological Process: mitotic cell cycle (GO:0000278);; Biological Process: nuclear-transcribed mRNA catabolic process, deadenylation-dependent decay (GO:0000288);; Biological Process: embryonic axis specification (GO:0000578);; Molecular Function: translation repressor activity, mRNA regulatory element binding (GO:0000900);; Biological Process: cell …	K17943|7.4e-17|oaa:100085432|K17943 pumilio RNA-binding family | (RefSeq) PUM2; pumilio homolog 2 isoform X1	Spinocerebellar ataxia (ko05017)	[J]	Translation, ribosomal structure and biogenesis	--	Maternal protein pumilio OS=Drosophila melanogaster OX=7227 GN=pum PE=1 SV=2	J	Translation, ribosomal structure and biogenesis	uncharacterized protein LOC113811414 [Penaeus vannamei]	biological process: reproduction (GO:0000003);; biological process: cellular process (GO:0009987);; biological process: metabolic process (GO:0008152);; biological process: biological regulation (GO:0065007);; biological process: multicellular organismal process (GO:0032501);; biological process: developmental process (GO:0032502);; molecular function: binding (GO:0005488);; molecular function: t…
gene-LOC113803348	LOC113803348	LOC113803348	418	668	444	447	957	401	77	244	191	319	432	302	10.4228	16.565	10.6027	10.531	21.5869	9.6112	1.62011	5.676	4.2209	7.92003	9.53516	7.58132	0.00546123	1.02166	up	--	--	Cellular Component: adherens junction (GO:0005912);; Biological Process: embryonic body morphogenesis (GO:0010172);; Biological Process: regulation of actin cytoskeleton organization (GO:0032956);; Molecular Function: cadherin binding (GO:0045296);; Biological Process: cell-cell adhesion (GO:0098609);;	K23491|2.0e-101|zne:110831368|K23491 catenin delta-2 | (RefSeq) catenin delta-2 isoform X1	Wnt signaling pathway (ko04310)	[TW]	Signal transduction mechanisms;; Extracellular structures	Armadillo/beta-catenin-like repeat	Juxtamembrane domain-associated catenin OS=Caenorhabditis elegans OX=6239 GN=jac-1 PE=1 SV=2	--	--	plakophilin-4-like [Penaeus vannamei]	cellular component: cellular anatomical entity (GO:0110165);; biological process: multicellular organismal process (GO:0032501);; biological process: developmental process (GO:0032502);; biological process: biological regulation (GO:0065007);; molecular function: binding (GO:0005488);; biological process: cellular process (GO:0009987);; biological process: biological adhesion (GO:0022610)
gene-LOC113800742	LOC113800742	LOC113800742	239	81	112	167	480	130	46	64	85	86	106	100	2.26135	0.754083	1.01433	1.49336	4.11032	1.17997	0.367184	0.558623	0.707591	0.810461	0.889748	0.94636	0.00573008	1.01837	up	[X]	Mobilome: prophages, transposons	Molecular Function: hydrolase activity, hydrolyzing O-glycosyl compounds (GO:0004553);; Biological Process: carbohydrate metabolic process (GO:0005975);; Molecular Function: chitin binding (GO:0008061);;	K01183|4.2e-78|zne:110837399|K01183 chitinase [EC:3.2.1.14] | (RefSeq) chitinase-3-like protein 2	Amino sugar and nucleotide sugar metabolism (ko00520)	[G]	Carbohydrate transport and metabolism	Glycosyl hydrolases family 18	Probable chitinase 10 OS=Drosophila melanogaster OX=7227 GN=Cht10 PE=2 SV=2	G	Carbohydrate transport and metabolism	chitotriosidase-1-like [Penaeus vannamei]	molecular function: catalytic activity (GO:0003824);; biological process: metabolic process (GO:0008152);; molecular function: binding (GO:0005488)
gene-LOC113813312	LOC113813312	LOC113813312	376	557	410	977	970	532	98	345	319	313	354	318	3.25439	4.79881	3.40087	8.00376	7.61669	4.44086	0.72354	2.79608	2.4591	2.69852	2.7178	2.77378	0.00161433	1.01782	up	--	--	--	--	--	--	--	--	--	S	Function unknown	uncharacterized protein LOC113813312 [Penaeus vannamei]	--
gene-LOC113821244	LOC113821244	LOC113821244	314	517	301	407	1549	364	82	253	243	309	189	297	2.85263	4.6123	2.598	3.49782	12.7059	3.18452	0.616287	2.10089	1.92372	2.74335	1.49654	2.71962	0.000568546	1.01446	up	--	--	Cellular Component: integral component of membrane (GO:0016021);;	K14209|2.9e-120|fcd:110851387|K14209 solute carrier family 36 (proton-coupled amino acid transporter) | (RefSeq) proton-coupled amino acid transporter-like protein CG1139	--	[E]	Amino acid transport and metabolism	Transmembrane amino acid transporter protein	Proton-coupled amino acid transporter-like protein CG1139 OS=Drosophila melanogaster OX=7227 GN=CG1139 PE=2 SV=1	E	Amino acid transport and metabolism	proton-coupled amino acid transporter-like protein CG1139 [Penaeus vannamei]	cellular component: cellular anatomical entity (GO:0110165)
gene-LOC113821975	LOC113821975	LOC113821975	131	100	111	65	322	120	15	55	43	93	85	82	2.42598	1.84458	1.9708	1.12879	5.40673	2.14025	0.235447	0.954229	0.701622	1.70835	1.3917	1.52792	0.00971159	1.01444	up	--	--	Molecular Function: ubiquitin binding (GO:0043130);;	K10593|4.4e-110|pcf:106788756|K10593 E3 ubiquitin-protein ligase EDD1 [EC:2.3.2.26] | (RefSeq) E3 ubiquitin-protein ligase UBR5 isoform X1	Ubiquitin mediated proteolysis (ko04120)	[O]	Posttranslational modification, protein turnover, chaperones	E3 ubiquitin ligase EDD	E3 ubiquitin-protein ligase hyd OS=Drosophila melanogaster OX=7227 GN=hyd PE=1 SV=3	O	Posttranslational modification, protein turnover, chaperones	E3 ubiquitin-protein ligase hyd-like [Penaeus vannamei]	molecular function: binding (GO:0005488)
gene-LOC113811970	LOC113811970	LOC113811970	65	94	92	189	234	147	21	64	58	102	92	35	2.99103	4.32133	4.07516	8.29873	9.84671	6.59096	0.811015	2.76449	2.37652	4.71467	3.76792	1.62717	0.00757142	1.00538	up	--	--	--	--	--	--	--	--	--	S	Function unknown	UPF0505 protein C16orf62 homolog [Penaeus vannamei]	--
NewGene_4232	--	--	1687	1213	1658	2190	3884	1021	388	519	550	1556	1047	1135	11.8809	10.6338	11.0125	14.1762	26.8269	7.67621	2.20662	3.46274	3.5061	11.1094	6.40899	8.94847	0.0095086	1.00494	up	--	--	--	--	--	--	--	--	--	--	--	--	--
gene-LOC113829055	LOC113829055	LOC113829055	964	855	795	984	4056	1060	370	575	547	795	672	311	3.94455	3.47873	3.12717	3.81221	15.3895	4.17554	1.42653	2.20196	2.15524	3.2633	2.44122	1.27927	0.000792054	1.00188	up	[F]	Nucleotide transport and metabolism	Molecular Function: guanyl-nucleotide exchange factor activity (GO:0005085);; Biological Process: small GTPase mediated signal transduction (GO:0007264);;	K06277|6.9e-144|clv:102093050|K06277 Rap guanine nucleotide exchange factor 1 | (RefSeq) RAPGEF1; rap guanine nucleotide exchange factor 1 isoform X3	Focal adhesion (ko04510);; Insulin signaling pathway (ko04910)	[T]	Signal transduction mechanisms	RasGEF domain	Guanine nucleotide-releasing factor 2 OS=Drosophila melanogaster OX=7227 GN=C3G PE=1 SV=4	T	Signal transduction mechanisms	guanine nucleotide-releasing factor 2-like isoform X1 [Penaeus vannamei]	biological process: biological regulation (GO:0065007);; molecular function: binding (GO:0005488);; molecular function: molecular function regulator (GO:0098772);; biological process: cellular process (GO:0009987);; biological process: signaling (GO:0023052);; biological process: response to stimulus (GO:0050896)
gene-LOC113804842	LOC113804842	LOC113804842	959	816	1044	960	3817	989	155	496	437	759	898	814	6.74656	5.70762	7.03806	6.38536	24.3218	6.69545	0.924277	3.26287	2.73188	5.32124	5.6053	5.76966	0.0030501	0.99978	up	--	--	Biological Process: signal transduction (GO:0007165);; Biological Process: regulation of GTPase activity (GO:0043087);;	K19901|3.6e-155|sanh:107693836|K19901 disabled homolog 2-interacting protein | (RefSeq) disabled homolog 2-interacting protein-like isoform X1	Apoptosis (ko04210)	[R]	General function prediction only	GTPase-activator protein for Ras-like GTPase	Ras GTPase-activating protein raskol OS=Drosophila melanogaster OX=7227 GN=raskol PE=1 SV=3	T	Signal transduction mechanisms	LOW QUALITY PROTEIN: probable Ras GTPase-activating protein [Penaeus vannamei]	biological process: cellular process (GO:0009987);; biological process: biological regulation (GO:0065007)
gene-LOC113813106	LOC113813106	LOC113813106	313	510	207	353	907	362	99	202	208	229	157	244	6.35108	10.5219	4.02929	6.92627	17.2174	7.44246	1.70651	3.82686	3.80645	4.636	2.81901	5.2048	0.00111132	0.991688	up	--	--	Cellular Component: nuclear pore (GO:0005643);; Molecular Function: nuclear localization sequence binding (GO:0008139);; Molecular Function: structural constituent of nuclear pore (GO:0017056);;	K14307|1.4e-15|nvl:108559682|K14307 nucleoporin p58/p45 | (RefSeq) nucleoporin p58/p45 isoform X1	RNA transport (ko03013)	--	--	Nucleoporin FG repeated region	--	--	--	nucleoporin p58/p45-like isoform X1 [Penaeus vannamei]	cellular component: protein-containing complex (GO:0032991);; molecular function: binding (GO:0005488);; molecular function: structural molecule activity (GO:0005198)
gene-LOC113828500	LOC113828500	LOC113828500	705	711	671	714	1575	833	97	337	330	694	486	540	6.07816	6.08963	5.53579	5.81323	12.288	6.90963	0.706881	2.71274	2.52935	5.95875	3.7138	4.68697	0.0023844	0.988457	up	--	--	Biological Process: immune system process (GO:0002376);; Biological Process: regulation of immune system process (GO:0002682);; Biological Process: negative regulation of immune system process (GO:0002683);; Molecular Function: protein binding (GO:0005515);; Cellular Component: cellular_component (GO:0005575);; Cellular Component: adherens junction (GO:0005912);; Cellular Component: obsolete cell…	K20493|0.0e+00|zne:110833737|K20493 leucine-rich repeat-containing protein 16 | (RefSeq) F-actin-uncapping protein LRRC16A isoform X1	--	[N]	Cell motility	CARMIL C-terminus	--	N	Cell motility	LOW QUALITY PROTEIN: F-actin-uncapping protein LRRC16A-like [Penaeus vannamei]	biological process: immune system process (GO:0002376);; biological process: biological regulation (GO:0065007);; molecular function: binding (GO:0005488);; cellular component: cellular anatomical entity (GO:0110165);; biological process: response to stimulus (GO:0050896);; biological process: cellular process (GO:0009987)
gene-LOC113801026	LOC113801026	LOC113801026	611	641	414	689	2517	756	148	413	410	487	437	360	3.93957	4.10855	2.55207	4.19857	14.6941	4.69373	0.807271	2.48991	2.34737	3.12621	2.49605	2.34047	1.71578e-06	0.987416	up	--	--	Molecular Function: protein domain specific binding (GO:0019904);;	K19863|1.3e-79|bacu:103004565|K19863 islet cell auto antigen 1 | (RefSeq) ICA1; islet cell autoantigen 1	Type I diabetes mellitus (ko04940)	[TU]	Signal transduction mechanisms;; Intracellular trafficking, secretion, and vesicular transport	Arfaptin-like domain	Resistance to inhibitors of cholinesterase protein 19 OS=Caenorhabditis elegans OX=6239 GN=ric-19 PE=2 SV=2	--	--	islet cell autoantigen 1-like [Penaeus vannamei]	molecular function: binding (GO:0005488)
gene-LOC113823729	LOC113823729	LOC113823729	116	130	130	94	217	132	31	66	60	128	70	37	2.09068	2.32268	2.23941	1.59138	3.54297	2.28927	0.474188	1.10281	0.963348	2.29152	1.11504	0.659141	0.00816601	0.984319	up	--	--	--	--	--	--	--	--	--	--	--	E3 ubiquitin-protein ligase Hakai-like [Penaeus vannamei]	--
gene-LOC113824435	LOC113824435	LOC113824435	2093	2319	1332	1260	3224	1662	346	900	1006	1284	1062	1165	17.3922	19.1667	10.6055	9.89762	24.2584	13.2965	2.44352	6.98936	7.43412	10.6363	7.82894	9.75975	0.00339003	0.98162	up	--	--	Biological Process: ubiquitin-dependent protein catabolic process (GO:0006511);; Molecular Function: ubiquitin protein ligase activity (GO:0061630);;	K05633|1.3e-252|aag:5569077|K05633 NEDD4-like E3 ubiquitin-protein ligase WWP1 [EC:2.3.2.26] | (RefSeq) E3 ubiquitin-protein ligase Su(dx)	Ubiquitin mediated proteolysis (ko04120);; Endocytosis (ko04144)	[O]	Posttranslational modification, protein turnover, chaperones	HECT-domain (ubiquitin-transferase)	E3 ubiquitin-protein ligase Su(dx) OS=Drosophila melanogaster OX=7227 GN=Su(dx) PE=1 SV=1	O	Posttranslational modification, protein turnover, chaperones	E3 ubiquitin-protein ligase Su(dx)-like [Penaeus vannamei]	biological process: metabolic process (GO:0008152);; biological process: cellular process (GO:0009987);; molecular function: catalytic activity (GO:0003824)
gene-LOC113802431	LOC113802431	LOC113802431	949	563	735	1225	2550	1529	300	305	446	571	972	612	10.1622	5.98586	7.6011	12.4397	24.8885	15.6843	2.69036	3.032	4.2283	6.15079	9.3559	6.58756	0.00732416	0.978627	up	--	--	--	K23026|5.9e-10|ccar:109084654|K23026 LIM domain and actin-binding protein 1 | (RefSeq) LIM domain and actin-binding protein 1-like	--	--	--	LIM domain	--	--	--	DNA ligase 1-like [Penaeus vannamei]	--
gene-LOC113813621	LOC113813621	LOC113813621	224	531	229	258	663	336	96	132	183	209	208	189	1.77913	4.20496	1.74121	1.94345	4.79005	2.5789	0.645922	0.978232	1.29823	1.65249	1.46489	1.51484	0.00568943	0.978449	up	--	--	Molecular Function: mRNA (2'-O-methyladenosine-N6-)-methyltransferase activity (GO:0016422);; Molecular Function: RNA polymerase II C-terminal domain binding (GO:0099122);;	K17584|6.7e-253|zne:110839131|K17584 phosphorylated CTD-interacting factor 1 | (RefSeq) phosphorylated CTD-interacting factor 1 isoform X1	--	--	--	Phosphorylated CTD interacting factor 1 WW domain	--	A	RNA processing and modification	phosphorylated CTD-interacting factor 1-like isoform X1 [Penaeus vannamei]	biological process: metabolic process (GO:0008152);; biological process: cellular process (GO:0009987);; molecular function: catalytic activity (GO:0003824);; molecular function: binding (GO:0005488)
gene-LOC113809502	LOC113809502	LOC113809502	22660	24140	22275	22185	41492	25247	8244	11226	12824	14762	12427	11978	274.531	290.849	258.471	253.974	455.042	294.395	84.9955	127.157	138.151	178.217	133.509	146.27	0.000100807	0.977467	up	[J]	Translation, ribosomal structure and biogenesis	Molecular Function: RNA binding (GO:0003723);; Cellular Component: cytoplasm (GO:0005737);;	K13126|1.1e-239|lhu:105677573|K13126 polyadenylate-binding protein | (RefSeq) LOW QUALITY PROTEIN: polyadenylate-binding protein 4-like	RNA transport (ko03013);; mRNA surveillance pathway (ko03015);; RNA degradation (ko03018)	[AJ]	RNA processing and modification;; Translation, ribosomal structure and biogenesis	RNA recognition motif. (a.k.a. RRM, RBD, or RNP domain)	Polyadenylate-binding protein OS=Drosophila melanogaster OX=7227 GN=pAbp PE=1 SV=3	A	RNA processing and modification	polyadenylate-binding protein 4-like [Penaeus vannamei]	molecular function: binding (GO:0005488);; cellular component: cellular anatomical entity (GO:0110165)
gene-LOC113823259	LOC113823259	LOC113823259	127	217	98	156	304	137	39	70	67	142	84	84	11.273	19.1758	8.34836	13.129	24.5283	11.7225	2.91868	5.79596	5.25364	12.5815	6.56986	7.53179	0.00410566	0.965007	up	--	--	--	--	--	--	--	--	--	--	--	paternally-expressed gene 3 protein-like, partial [Penaeus vannamei]	--
gene-LOC113829801	LOC113829801	LOC113829801	7565	7217	3689	6410	9137	6824	1067	3523	3986	5579	3614	3077	64.9158	61.3195	29.9661	51.5697	67.712	55.7227	7.67092	28.105	30.2007	47.398	26.8634	26.6479	0.00720131	0.963598	up	--	--	Cellular Component: integral component of membrane (GO:0016021);; Molecular Function: protein dimerization activity (GO:0046983);;	K07197|5.6e-183|zne:110837451|K07197 sterol regulatory element-binding transcription factor 1 | (RefSeq) sterol regulatory element-binding protein 1 isoform X1	--	[K]	Transcription	Helix-loop-helix DNA-binding domain	--	K	Transcription	sterol regulatory element-binding protein 1-like isoform X1 [Penaeus vannamei]	cellular component: cellular anatomical entity (GO:0110165);; molecular function: binding (GO:0005488)
gene-LOC113824350	LOC113824350	LOC113824350	11265	11818	9473	8124	16297	9855	2575	6033	6406	6453	5256	5824	121.08	126.322	97.5185	82.5096	158.563	101.95	23.5546	60.6289	61.226	69.108	50.0919	63.0931	0.0011327	0.962022	up	--	--	--	K14443|1.6e-43|zne:110828881|K14443 protein Tob/BTG | (RefSeq) protein BTG2-like	RNA degradation (ko03018)	[TR]	Signal transduction mechanisms;; General function prediction only	BTG family	--	T	Signal transduction mechanisms	protein Tob2-like [Penaeus vannamei]	--
NewGene_7808	--	--	124	176	131	170	401	130	39	73	114	121	105	53	4.08247	5.76963	4.13248	5.28916	11.9889	4.13798	1.07079	2.25313	3.33612	3.96934	3.06169	1.74916	0.000388602	0.960775	up	--	--	--	--	--	--	--	--	--	--	--	--	--
gene-LOC113830028	LOC113830028	LOC113830028	5833	5465	4205	7039	15376	5562	1312	2645	3564	3788	2919	5076	60.7608	56.7132	42.1899	69.8025	140.959	55.4935	11.8837	26.2743	32.2952	39.9858	27.3659	53.4579	0.00017569	0.951886	up	--	--	--	--	--	--	--	--	--	--	--	fibrous sheath CABYR-binding protein-like isoform X2 [Penaeus vannamei]	--
gene-LOC113814187	LOC113814187	LOC113814187	302	381	240	254	1002	547	77	175	178	337	269	184	1.62613	2.04151	1.23838	1.29081	4.88824	2.83916	0.350647	0.877973	0.85228	1.81099	1.28212	0.99558	0.00150952	0.950425	up	--	--	Cellular Component: integral component of membrane (GO:0016021);;	K20163|4.0e-266|zne:110839894|K20163 DENN domain-containing protein 4 | (RefSeq) LOW QUALITY PROTEIN: DENN domain-containing protein 4C	--	[T]	Signal transduction mechanisms	DENN (AEX-3) domain	DENN domain-containing protein Crag OS=Drosophila melanogaster OX=7227 GN=Crag PE=1 SV=3	T	Signal transduction mechanisms	uncharacterized protein LOC113814187 [Penaeus vannamei]	cellular component: cellular anatomical entity (GO:0110165)
gene-LOC113818750	LOC113818750	LOC113818750	1345	1421	1179	1661	3730	1543	326	655	848	1491	1174	583	4.68386	4.9231	3.93214	5.46728	11.764	5.17478	0.964264	2.13259	2.62487	5.1764	3.6252	2.04669	0.000198486	0.938113	up	--	--	Cellular Component: integral component of membrane (GO:0016021);;	K12388|8.5e-64|ccar:109104183|K12388 sortilin | (RefSeq) sortilin-like isoform X1	Lysosome (ko04142)	[R]	General function prediction only	Sortilin, neurotensin receptor 3,	Low-density lipoprotein receptor-related protein OS=Caenorhabditis elegans OX=6239 GN=lrp-1 PE=1 SV=1	T	Signal transduction mechanisms	sortilin-related receptor-like [Penaeus vannamei]	cellular component: cellular anatomical entity (GO:0110165)
gene-LOC113804912	LOC113804912	LOC113804912	4105	4976	3253	3674	5771	4106	1134	2873	2552	2813	1826	1616	25.7519	31.1935	19.596	21.7843	32.8705	24.7792	6.0182	16.8478	14.1492	17.6849	10.2623	10.1938	0.006892	0.938006	up	--	--	Biological Process: reproduction (GO:0000003);; Biological Process: ameboidal-type cell migration (GO:0001667);; Biological Process: cell fate specification (GO:0001708);; Biological Process: morphogenesis of an epithelium (GO:0002009);; Biological Process: morphogenesis of an epithelial sheet (GO:0002011);; Biological Process: epithelial cell development (GO:0002064);; Biological Process: column…	K16687|5.1e-27|bim:100741078|K16687 transcriptional coactivator YAP1 | (RefSeq) transcriptional coactivator YAP1	Hippo signaling pathway - fly (ko04391);; Hippo signaling pathway - multiple species (ko04392)	[O]	Posttranslational modification, protein turnover, chaperones	WW domain	Transcriptional coactivator yorkie OS=Drosophila melanogaster OX=7227 GN=yki PE=1 SV=2	O	Posttranslational modification, protein turnover, chaperones	transcriptional coactivator YAP1-like isoform X1 [Penaeus vannamei]	biological process: reproduction (GO:0000003);; biological process: cellular process (GO:0009987);; biological process: locomotion (GO:0040011);; biological process: localization (GO:0051179);; biological process: developmental process (GO:0032502);; biological process: reproductive process (GO:0022414);; biological process: multicellular organismal process (GO:0032501);; molecular function: tran…
gene-LOC113808858	LOC113808858	--	469	537	380	415	2316	512	104	324	291	486	438	247	3.88485	4.41829	3.00931	3.24567	17.3704	4.08009	0.727668	2.5074	2.13915	4.00633	3.21185	2.05942	0.00334727	0.937621	up	--	--	--	--	--	--	--	--	--	--	--	--	--
gene-LOC113817642	LOC113817642	--	43	37	37	42	192	43	10	34	33	31	22	29	1.79486	1.53232	1.4922	1.67922	7.35042	1.71642	0.331871	1.32836	1.23466	1.26733	0.815608	1.20996	0.00550808	0.935219	up	--	--	--	--	--	--	--	--	--	--	--	--	--
gene-LOC113803340	LOC113803340	LOC113803340	2738	2830	1647	2239	4751	2401	737	1509	1628	1909	1064	976	10.1348	10.4316	5.87386	7.6031	15.3963	8.30815	2.0665	4.64958	5.33766	7.00805	3.47061	3.71363	0.00257728	0.934717	up	--	--	Cellular Component: integral component of membrane (GO:0016021);;	K22525|1.1e-69|clec:106663170|K22525 MKL/myocardin-like protein | (RefSeq) MKL/myocardin-like protein 2 isoform X1	--	--	--	SAP domain	--	S	Function unknown	myocardin-related transcription factor B-like isoform X1 [Penaeus vannamei]	cellular component: cellular anatomical entity (GO:0110165)
gene-LOC113828284	LOC113828284	LOC113828284	1885	3527	1689	2297	4186	2194	491	1053	1463	2259	1317	1369	15.9142	29.6165	13.6576	18.323	31.9901	17.8245	3.52457	8.3095	10.9783	19.0006	9.85845	11.6473	0.0063901	0.929635	up	[R]	General function prediction only	Molecular Function: GTPase activity (GO:0003924);; Molecular Function: GTP binding (GO:0005525);;	K07877|2.8e-69|pcf:106787458|K07877 Ras-related protein Rab-2A | (RefSeq) ras-related protein Rab-2	--	[U]	Intracellular trafficking, secretion, and vesicular transport	Ras family	Ras-related protein Rab-2 OS=Lymnaea stagnalis OX=6523 GN=RAB2 PE=2 SV=1	U	Intracellular trafficking, secretion, and vesicular transport	ras-related protein Rab-2A [Penaeus vannamei]	molecular function: catalytic activity (GO:0003824);; molecular function: binding (GO:0005488)
gene-LOC113816302	LOC113816302	LOC113816302	1714	1344	899	1523	1804	1442	364	766	720	894	971	701	37.1245	28.9429	18.6341	31.1763	35.365	30.0617	6.701	15.5083	13.8695	19.284	18.6384	15.2983	0.00446024	0.925488	up	--	--	Cellular Component: integral component of membrane (GO:0016021);;	K17794|1.2e-59|zne:110830996|K17794 mitochondrial import inner membrane translocase subunit TIM23 | (RefSeq) mitochondrial import inner membrane translocase subunit Tim23	--	[U]	Intracellular trafficking, secretion, and vesicular transport	Tim17/Tim22/Tim23/Pmp24 family	--	U	Intracellular trafficking, secretion, and vesicular transport	mitochondrial import inner membrane translocase subunit Tim23-like [Penaeus vannamei]	cellular component: cellular anatomical entity (GO:0110165)
gene-LOC113814907	LOC113814907	--	306	305	346	559	1404	666	110	237	241	348	277	332	4.62897	4.58815	5.02087	7.99963	19.2589	9.71781	1.41915	3.35898	3.23733	5.24663	3.72026	5.05923	9.41818e-05	0.917233	up	--	--	--	--	--	--	--	--	--	--	--	--	--
gene-LOC113803748	LOC113803748	LOC113803748	436	592	313	444	2562	423	156	275	322	382	318	368	2.32827	3.14705	1.59805	2.24096	12.397	2.17472	0.706345	1.37177	1.53015	2.03219	1.50437	1.97856	0.00692706	0.917082	up	--	--	Molecular Function: actin binding (GO:0003779);; Molecular Function: protein kinase activity (GO:0004672);; Molecular Function: ATP binding (GO:0005524);; Cellular Component: Arp2/3 protein complex (GO:0005885);; Molecular Function: CoA-transferase activity (GO:0008410);; Biological Process: cellular component organization (GO:0016043);; Molecular Function: oxidoreductase activity, acting on the …	K04512|2.6e-46|sanh:107683985|K04512 dishevelled associated activator of morphogenesis | (RefSeq) disheveled-associated activator of morphogenesis 1-like	Wnt signaling pathway (ko04310)	[TZ]	Signal transduction mechanisms;; Cytoskeleton	Formin Homology 2 Domain	Formin-like protein OS=Drosophila melanogaster OX=7227 GN=Frl PE=1 SV=3	--	--	formin-like protein [Penaeus vannamei]	molecular function: binding (GO:0005488);; biological process: metabolic process (GO:0008152);; biological process: cellular process (GO:0009987);; molecular function: catalytic activity (GO:0003824);; cellular component: protein-containing complex (GO:0032991);; biological process: biological regulation (GO:0065007)
gene-LOC113824005	LOC113824005	LOC113824005	78	109	113	112	203	122	17	75	69	94	53	57	3.13386	4.36566	4.34077	4.25348	7.3941	4.69738	0.549872	2.79925	2.46319	3.72923	1.87959	2.31676	0.00308444	0.916246	up	--	--	Cellular Component: integral component of membrane (GO:0016021);;	K08202|5.3e-29|isc:IscW_ISCW020957|K08202 MFS transporter, OCT family, solute carrier family 22 (organic cation transporter), member 4/5 | (RefSeq) organic cation/carnitine transporter, putative	--	[R]	General function prediction only	Major Facilitator Superfamily	Organic cation transporter protein OS=Drosophila melanogaster OX=7227 GN=Orct PE=1 SV=1	S	Function unknown	organic cation transporter protein-like [Penaeus vannamei]	cellular component: cellular anatomical entity (GO:0110165)
gene-LOC113812755	LOC113812755	LOC113812755	1113	1130	720	1208	3954	960	303	538	570	701	930	805	5.35569	5.40782	3.30841	5.49018	17.2199	4.43714	1.23673	2.4136	2.43438	3.35759	3.97149	3.89648	0.000491869	0.912191	up	--	--	Biological Process: syncytium formation by plasma membrane fusion (GO:0000768);; Biological Process: cell morphogenesis (GO:0000902);; Biological Process: cell morphogenesis involved in differentiation (GO:0000904);; Biological Process: neuron migration (GO:0001764);; Molecular Function: molecular_function (GO:0003674);; Molecular Function: binding (GO:0005488);; Molecular Function: protein bindi…	K05750|0.0e+00|gja:107106014|K05750 NCK-associated protein 1 | (RefSeq) nck-associated protein 1	Regulation of actin cytoskeleton (ko04810);; Salmonella infection (ko05132)	[R]	General function prediction only	Membrane-associated apoptosis protein	Membrane-associated protein Hem OS=Drosophila melanogaster OX=7227 GN=Hem PE=2 SV=1	S	Function unknown	membrane-associated protein Hem-like isoform X1 [Penaeus vannamei]	biological process: cellular process (GO:0009987);; biological process: developmental process (GO:0032502);; biological process: locomotion (GO:0040011);; biological process: localization (GO:0051179);; molecular function: binding (GO:0005488);; cellular component: intracellular (GO:0005622);; cellular component: cellular anatomical entity (GO:0110165);; biological process: biological adhesion (G…
gene-LOC113818296	LOC113818296	LOC113818296	144	237	120	121	457	180	40	74	110	114	142	102	2.10813	3.45812	1.68592	1.66844	6.07154	2.54686	0.490454	1.00916	1.43102	1.66527	1.83997	1.50008	0.00402998	0.910176	up	--	--	Biological Process: histone H4-K20 trimethylation (GO:0034773);; Molecular Function: histone methyltransferase activity (H4-K20 specific) (GO:0042799);;	K11429|4.1e-94|zne:110835364|K11429 [histone H4]-N-methyl-L-lysine20 N-methyltransferase [EC:2.1.1.362] | (RefSeq) uncharacterized protein LOC110835364	Lysine degradation (ko00310)	[B]	Chromatin structure and dynamics	SET domain	Histone-lysine N-methyltransferase Suv4-20 OS=Drosophila melanogaster OX=7227 GN=Hmt4-20 PE=1 SV=1	B	Chromatin structure and dynamics	histone-lysine N-methyltransferase Suv4-20-like [Penaeus vannamei]	biological process: metabolic process (GO:0008152);; biological process: cellular process (GO:0009987);; molecular function: catalytic activity (GO:0003824)
gene-LOC113812532	LOC113812532	LOC113812519	268	321	102	247	633	305	76	150	154	193	137	144	0.959884	1.14541	0.348118	0.835435	2.05619	1.05484	0.231014	0.50314	0.490529	0.688103	0.436218	0.521308	0.00587506	0.909942	up	--	--	Molecular Function: ion channel activity (GO:0005216);; Cellular Component: integral component of membrane (GO:0016021);; Biological Process: protein tetramerization (GO:0051262);;	K04978|2.6e-35|der:6546772|K04978 transient receptor potential cation channel subfamily M member 3 | (RefSeq) transient receptor potential cation channel trpm isoform X1	--	[PT]	Inorganic ion transport and metabolism;; Signal transduction mechanisms	SLOG in TRPM	Transient receptor potential cation channel trpm OS=Drosophila melanogaster OX=7227 GN=Trpm PE=1 SV=1	P	Inorganic ion transport and metabolism	transient receptor potential cation channel trpm-like [Penaeus vannamei]	biological process: cellular process (GO:0009987);; biological process: localization (GO:0051179);; molecular function: transporter activity (GO:0005215);; cellular component: cellular anatomical entity (GO:0110165)
gene-LOC113804806	LOC113804806	LOC113804806	2437	1352	2224	2597	7362	2439	670	1171	1146	1790	1840	1436	19.1287	10.5511	16.7235	19.2667	52.3175	18.429	4.47075	8.59263	7.99656	14.0028	12.81	11.3646	8.99286e-05	0.905671	up	--	--	Molecular Function: oxidoreductase activity, acting on single donors with incorporation of molecular oxygen, incorporation of two atoms of oxygen (GO:0016702);; Molecular Function: metal ion binding (GO:0046872);;	K00461|4.0e-136|myi:110458673|K00461 arachidonate 5-lipoxygenase [EC:1.13.11.34] | (RefSeq) arachidonate 5-lipoxygenase-like isoform X1	Arachidonic acid metabolism (ko00590)	--	--	Lipoxygenase	Allene oxide synthase-lipoxygenase protein OS=Plexaura homomalla OX=47982 PE=1 SV=1	E	Amino acid transport and metabolism	arachidonate 5-lipoxygenase-like [Penaeus vannamei]	biological process: metabolic process (GO:0008152);; molecular function: catalytic activity (GO:0003824);; molecular function: binding (GO:0005488)
gene-LOC113811556	LOC113811556	LOC113811556	69	128	78	94	223	105	22	53	65	67	76	48	0.280597	0.5149	0.300349	0.358992	0.818058	0.407475	0.075696	0.198036	0.235092	0.271068	0.273353	0.19366	0.00108142	0.903993	up	--	--	Biological Process: microtubule cytoskeleton organization (GO:0000226);; Biological Process: microtubule bundle formation (GO:0001578);; Biological Process: cilium movement (GO:0003341);; Molecular Function: molecular_function (GO:0003674);; Molecular Function: binding (GO:0005488);; Molecular Function: protein binding (GO:0005515);; Cellular Component: cellular_component (GO:0005575);; Cellular …	K22869|1.6e-90|zne:110833859|K22869 WD repeat-containing protein 60 | (RefSeq) WD repeat-containing protein 60 isoform X1	--	--	--	--	--	Z	Cytoskeleton	WD repeat-containing protein 60-like isoform X1 [Penaeus vannamei]	biological process: cellular process (GO:0009987);; molecular function: binding (GO:0005488);; cellular component: intracellular (GO:0005622);; cellular component: cellular anatomical entity (GO:0110165);; cellular component: protein-containing complex (GO:0032991)
gene-LOC113814025	LOC113814025	LOC113814025	1226	1400	878	1207	3000	1163	350	687	730	1001	904	495	7.0627	8.01493	4.84171	6.56696	15.6421	6.44482	1.71406	3.70018	3.73937	5.74132	4.61616	2.86912	0.000120647	0.898269	up	[P]	Inorganic ion transport and metabolism	Molecular Function: magnesium ion binding (GO:0000287);; Molecular Function: ATP binding (GO:0005524);; Cellular Component: trans-Golgi network (GO:0005802);; Biological Process: phospholipid transport (GO:0015914);; Cellular Component: integral component of membrane (GO:0016021);; Molecular Function: ATPase-coupled intramembrane lipid transporter activity (GO:0140326);;	K01530|0.0e+00|zne:110827090|K01530 phospholipid-translocating ATPase [EC:7.6.2.1] | (RefSeq) probable phospholipid-transporting ATPase IIB isoform X1	--	[P]	Inorganic ion transport and metabolism	Phospholipid-translocating P-type ATPase C-terminal	Phospholipid-transporting ATPase tat-1 OS=Caenorhabditis elegans OX=6239 GN=tat-1 PE=3 SV=3	P	Inorganic ion transport and metabolism	LOW QUALITY PROTEIN: probable phospholipid-transporting ATPase IIB [Penaeus vannamei]	molecular function: binding (GO:0005488);; cellular component: intracellular (GO:0005622);; cellular component: cellular anatomical entity (GO:0110165);; biological process: localization (GO:0051179);; biological process: cellular process (GO:0009987);; biological process: biological regulation (GO:0065007);; molecular function: transporter activity (GO:0005215)
gene-LOC113811332	LOC113811332	LOC113811332	69	104	69	55	224	108	13	51	44	78	55	59	0.777444	1.15861	0.737717	0.57179	2.28205	1.16931	0.121287	0.530593	0.434894	0.873105	0.547098	0.665281	0.0089087	0.893472	up	--	--	Biological Process: autophagosome assembly (GO:0000045);; Cellular Component: phagophore assembly site (GO:0000407);; Cellular Component: cellular_component (GO:0005575);; Cellular Component: intracellular (GO:0005622);; Cellular Component: obsolete cell (GO:0005623);; Cellular Component: cytoplasm (GO:0005737);; Cellular Component: Golgi apparatus (GO:0005794);; Biological Process: transport (GO…	K20305|1.0e-203|zne:110827389|K20305 trafficking protein particle complex subunit 8 | (RefSeq) trafficking protein particle complex subunit 8 isoform X1	--	[D]	Cell cycle control, cell division, chromosome partitioning	ER-Golgi trafficking TRAPP I complex 85 kDa subunit	--	D	Cell cycle control, cell division, chromosome partitioning	trafficking protein particle complex subunit 8-like isoform X1 [Penaeus vannamei]	biological process: metabolic process (GO:0008152);; biological process: cellular process (GO:0009987);; cellular component: cellular anatomical entity (GO:0110165);; cellular component: intracellular (GO:0005622);; biological process: localization (GO:0051179);; cellular component: protein-containing complex (GO:0032991)
NewGene_7288	--	LOC113803885	894	943	727	1033	4363	1062	245	589	609	902	834	600	21.8788	23.2547	16.9226	24.1866	92.6899	25.1588	5.43207	13.4187	13.8913	22.2096	18.1387	14.8408	0.000142636	0.890297	up	--	--	Biological Process: signal transduction (GO:0007165);;	K04536|6.88e-104|fcd:110845887|K04536 guanine nucleotide-binding protein G(I)/G(S)/G(T) subunit beta-1 | (RefSeq) guanine nucleotide-binding protein G(I)/G(S)/G(T) subunit beta-1	--	[R]	General function prediction only	WD domain, G-beta repeat	Guanine nucleotide-binding protein G(I)/G(S)/G(T) subunit beta-1 OS=Homarus americanus OX=6706 GN=GBETA1 PE=2 SV=1	S	Function unknown	guanine nucleotide-binding protein G(I)/G(S)/G(T) subunit beta-1 [Penaeus vannamei]	biological process: cellular process (GO:0009987);; biological process: biological regulation (GO:0065007)
gene-LOC113802423	LOC113802423	LOC113802423	708	856	515	625	1399	740	156	456	460	469	491	383	5.01433	6.03068	3.49126	4.1841	8.97141	5.04304	0.939342	3.01687	2.89852	3.30894	3.08126	2.73402	0.000487565	0.885992	up	--	--	--	--	--	--	--	--	--	T	Signal transduction mechanisms	uncharacterized protein LOC113802423 isoform X1 [Penaeus vannamei]	--
NewGene_8594	--	--	1163	1708	939	1317	2909	1751	462	770	982	1031	706	683	4.38944	6.41174	3.39337	4.69672	9.94359	6.3609	1.48388	2.71589	3.29475	3.87879	2.36323	2.59732	0.000660349	0.885301	up	--	--	--	--	--	--	--	--	--	--	--	--	--
gene-LOC113817568	LOC113817568	LOC113817568	431	441	203	304	1176	528	136	261	258	272	233	202	10.6671	10.8348	4.79347	7.09641	26.3431	12.5733	2.85314	6.03268	5.65895	6.70017	5.09647	5.01926	0.00377563	0.880971	up	--	--	Cellular Component: nuclear pore (GO:0005643);; Biological Process: protein transport (GO:0015031);; Cellular Component: membrane (GO:0016020);; Molecular Function: structural constituent of nuclear pore (GO:0017056);; Biological Process: mRNA transport (GO:0051028);;	K14309|8.5e-31|hmg:100208113|K14309 nuclear pore complex protein Nup93 | (RefSeq) nuclear pore complex protein Nup93-like	RNA transport (ko03013)	[D]	Cell cycle control, cell division, chromosome partitioning	Nup93/Nic96	--	D	Cell cycle control, cell division, chromosome partitioning	nuclear pore complex protein Nup93-like [Penaeus vannamei]	cellular component: protein-containing complex (GO:0032991);; biological process: localization (GO:0051179);; cellular component: cellular anatomical entity (GO:0110165);; molecular function: structural molecule activity (GO:0005198)
gene-LOC113810202	LOC113810202	LOC113810202	93	117	68	86	313	146	28	68	49	82	87	60	3.41243	4.2685	2.39333	2.97846	10.4375	5.18047	0.855815	2.3222	1.57562	3.01119	2.84077	2.22807	0.00172336	0.880144	up	--	--	Biological Process: microtubule cytoskeleton organization (GO:0000226);; Cellular Component: cellular_component (GO:0005575);; Cellular Component: intracellular (GO:0005622);; Cellular Component: obsolete cell (GO:0005623);; Cellular Component: cytoplasm (GO:0005737);; Biological Process: organelle organization (GO:0006996);; Biological Process: cytoskeleton organization (GO:0007010);; Biological…	K21768|1.2e-22|lgi:LOTGIDRAFT_189635|K21768 tubulin-specific chaperone E | (RefSeq) hypothetical protein	--	--	--	Leucine Rich repeats (2 copies)	--	O	Posttranslational modification, protein turnover, chaperones	tubulin-specific chaperone E-like [Penaeus vannamei]	biological process: cellular process (GO:0009987);; cellular component: intracellular (GO:0005622);; cellular component: cellular anatomical entity (GO:0110165);; biological process: signaling (GO:0023052);; biological process: biological regulation (GO:0065007)
NewGene_5296	--	--	223	174	142	191	464	190	25	98	172	132	127	131	2.70861	2.10311	1.65222	2.19565	5.10265	2.21704	0.256729	1.11389	1.85381	1.6005	1.36652	1.60304	0.00665351	0.877032	up	--	--	Biological Process: cell migration (GO:0016477);;	K12366|2.08e-57|gja:107117308|K12366 engulfment and cell motility protein 1 | (RefSeq) engulfment and cell motility protein 1-like	Salmonella infection (ko05132)	[T]	Signal transduction mechanisms	Pleckstrin homology domain	--	T	Signal transduction mechanisms	putative engulfment and cell motility protein 1 [Penaeus vannamei]	biological process: cellular process (GO:0009987);; biological process: locomotion (GO:0040011);; biological process: localization (GO:0051179)
gene-LOC113810795	LOC113810795	LOC113810795	446	462	329	458	1116	538	79	226	252	368	504	229	1.19544	1.23309	0.843818	1.15999	2.71114	1.38916	0.178396	0.566718	0.600211	0.984165	1.19897	0.617635	0.00509855	0.876465	up	--	--	Molecular Function: zinc ion binding (GO:0008270);;	K01231|3.1e-51|nfu:107374983|K01231 alpha-mannosidase II [EC:3.2.1.114] | (RefSeq) man2a1; alpha-mannosidase 2	N-Glycan biosynthesis (ko00510);; Various types of N-glycan biosynthesis (ko00513)	[S]	Function unknown	SWIM zinc finger	--	S	Function unknown	LOW QUALITY PROTEIN: zinc finger SWIM domain-containing protein 8-like [Penaeus vannamei]	molecular function: binding (GO:0005488)
gene-LOC113824677	LOC113824677	LOC113824677	585	496	347	391	1316	573	74	308	290	423	379	344	2.05351	1.73003	1.16396	1.295	4.18104	1.93408	0.219291	1.01082	0.904266	1.47943	1.17848	1.21521	0.00476557	0.87607	up	--	--	Molecular Function: scavenger receptor activity (GO:0005044);; Cellular Component: membrane (GO:0016020);;	K09624|2.4e-15|apla:101802664|K09624 neurotrypsin [EC:3.4.21.-] | (RefSeq) neurotrypsin isoform X2	--	--	--	Scavenger receptor cysteine-rich domain	Protein bark beetle OS=Drosophila melanogaster OX=7227 GN=bark PE=1 SV=1	T	Signal transduction mechanisms	protein bark beetle-like isoform X1 [Penaeus vannamei]	biological process: cellular process (GO:0009987);; biological process: localization (GO:0051179);; molecular function: cargo receptor activity (GO:0038024);; cellular component: cellular anatomical entity (GO:0110165)
gene-LOC113826674	LOC113826674	--	1939	2438	1578	1635	5971	2684	722	1085	1373	1959	1450	884	12.3715	15.4717	9.64092	9.8579	34.496	16.4852	3.91863	6.47293	7.79132	12.4543	8.20309	5.68473	0.00100484	0.870351	up	--	--	--	--	--	--	--	--	--	--	--	--	--
gene-LOC113807796	LOC113807796	LOC113807796	310	458	229	419	815	325	117	152	216	318	232	192	0.961706	1.41256	0.678207	1.2271	2.28899	0.969548	0.308095	0.440877	0.5956	0.981062	0.637373	0.600717	0.00177106	0.867527	up	--	--	--	--	--	--	--	--	--	S	Function unknown	uncharacterized protein LOC113807796 [Penaeus vannamei]	--
gene-LOC113823960	LOC113823960	LOC113823960	124	155	143	137	357	183	24	81	88	137	120	102	0.45246	0.561968	0.497934	0.473055	1.17792	0.641694	0.072346	0.276095	0.283156	0.498713	0.388569	0.37335	0.00113104	0.85443	up	--	--	Molecular Function: molecular_function (GO:0003674);; Molecular Function: catalytic activity (GO:0003824);; Molecular Function: ubiquitin-protein transferase activity (GO:0004842);; Cellular Component: cellular_component (GO:0005575);; Cellular Component: intracellular (GO:0005622);; Cellular Component: obsolete cell (GO:0005623);; Cellular Component: nucleus (GO:0005634);; Cellular Component: cy…	K10592|0.0e+00|nvi:100123214|K10592 E3 ubiquitin-protein ligase HUWE1 [EC:2.3.2.26] | (RefSeq) E3 ubiquitin-protein ligase HUWE1 isoform X1	Ubiquitin mediated proteolysis (ko04120)	[OK]	Posttranslational modification, protein turnover, chaperones;; Transcription	Domain of Unknown Function (DUF913)	--	O	Posttranslational modification, protein turnover, chaperones	E3 ubiquitin-protein ligase HUWE1-like [Penaeus vannamei]	molecular function: catalytic activity (GO:0003824);; cellular component: intracellular (GO:0005622);; cellular component: cellular anatomical entity (GO:0110165);; biological process: localization (GO:0051179);; biological process: metabolic process (GO:0008152);; biological process: cellular process (GO:0009987)
gene-LOC113803661	LOC113803661	LOC113803661	350	256	248	360	1383	445	110	252	271	335	162	174	6.29493	4.57624	4.27292	6.12953	22.5584	7.70257	1.67724	4.23417	4.32997	6.00584	2.58381	3.14652	0.00307066	0.852053	up	--	--	--	--	--	--	--	--	--	--	--	uncharacterized protein LOC113803661 [Penaeus vannamei]	--
gene-LOC113801036	LOC113801036	LOC113801036	137	281	208	222	663	255	38	203	130	189	138	148	2.0446	4.17661	2.98194	3.13318	8.97868	3.66426	0.473888	2.83024	1.73026	2.81133	1.82815	2.22332	0.00945615	0.851359	up	--	--	Cellular Component: plasma membrane (GO:0005886);; Biological Process: cell adhesion (GO:0007155);; Biological Process: axon guidance (GO:0007411);; Cellular Component: integral component of membrane (GO:0016021);;	K22653|5.0e-44|phu:Phum_PHUM371410|K22653 neuroplastin | (RefSeq) Basigin precursor, putative	--	--	--	Immunoglobulin domain	--	T	Signal transduction mechanisms	hemicentin-2-like [Penaeus vannamei]	cellular component: cellular anatomical entity (GO:0110165);; biological process: cellular process (GO:0009987);; biological process: biological adhesion (GO:0022610);; biological process: multicellular organismal process (GO:0032501);; biological process: developmental process (GO:0032502);; biological process: locomotion (GO:0040011);; biological process: response to stimulus (GO:0050896)
gene-LOC113821474	LOC113821474	LOC113821474	150	160	119	207	478	218	33	104	132	189	106	82	1.01715	1.08255	0.782886	1.33345	3.02823	1.43009	0.188231	0.662962	0.799892	1.31466	0.637922	0.561414	0.00125628	0.848052	up	--	--	Cellular Component: cellular_component (GO:0005575);; Cellular Component: intracellular (GO:0005622);; Cellular Component: obsolete cell (GO:0005623);; Cellular Component: cytoplasm (GO:0005737);; Cellular Component: cytosol (GO:0005829);; Cellular Component: BLOC complex (GO:0031082);; Cellular Component: BLOC-2 complex (GO:0031084);; Cellular Component: protein-containing complex (GO:0032991);;…	K20190|2.2e-118|zne:110826619|K20190 Hermansky-Pudlak syndrome 3 protein | (RefSeq) Hermansky-Pudlak syndrome 3 protein isoform X1	--	--	--	Hermansky-Pudlak syndrome 3	--	S	Function unknown	uncharacterized protein LOC113821474 isoform X3 [Penaeus vannamei]	cellular component: intracellular (GO:0005622);; cellular component: cellular anatomical entity (GO:0110165);; cellular component: protein-containing complex (GO:0032991)
gene-LOC113823242	LOC113823242	LOC113823242	621	1195	526	884	3296	814	281	508	508	545	609	710	5.46802	10.4222	4.45439	7.38064	26.2965	6.92241	2.05853	4.09417	3.98923	4.77195	4.73505	6.32998	0.00797999	0.841703	up	--	--	Biological Process: morphogenesis of an epithelium (GO:0002009);; Biological Process: larval development (GO:0002164);; Biological Process: instar larval or pupal development (GO:0002165);; Biological Process: instar larval development (GO:0002168);; Molecular Function: protein binding (GO:0005515);; Cellular Component: cellular_component (GO:0005575);; Cellular Component: intracellular (GO:00056…	K17550|7.7e-14|tad:TRIADDRAFT_26327|K17550 protein phosphatase 1 regulatory subunit 7 | (RefSeq) hypothetical protein	--	[T]	Signal transduction mechanisms	Leucine Rich repeats (2 copies)	--	T	Signal transduction mechanisms	protein phosphatase 1 regulatory subunit 7-like [Penaeus vannamei]	biological process: developmental process (GO:0032502);; biological process: multicellular organismal process (GO:0032501);; molecular function: binding (GO:0005488);; cellular component: intracellular (GO:0005622);; cellular component: cellular anatomical entity (GO:0110165);; biological process: cellular process (GO:0009987);; biological process: biological regulation (GO:0065007)
gene-LOC113827251	LOC113827251	LOC113827251	555	641	428	517	1164	689	91	345	381	419	525	338	2.7591	3.17214	2.03651	2.42884	5.24287	3.29941	0.381536	1.60194	1.6828	2.07694	2.31425	1.69339	0.00531543	0.839859	up	--	--	Molecular Function: kinase activity (GO:0016301);; Biological Process: phosphatidylinositol phosphorylation (GO:0046854);; Biological Process: phosphatidylinositol-mediated signaling (GO:0048015);;	K00888|0.0e+00|zne:110839531|K00888 phosphatidylinositol 4-kinase A [EC:2.7.1.67] | (RefSeq) phosphatidylinositol 4-kinase alpha	Inositol phosphate metabolism (ko00562);; Phosphatidylinositol signaling system (ko04070)	[T]	Signal transduction mechanisms	Phosphatidylinositol 3- and 4-kinase	Phosphatidylinositol 4-kinase OS=Dictyostelium discoideum OX=44689 GN=pikD PE=3 SV=3	G	Carbohydrate transport and metabolism	phosphatidylinositol 4-kinase alpha-like [Penaeus vannamei]	molecular function: catalytic activity (GO:0003824);; biological process: metabolic process (GO:0008152);; biological process: cellular process (GO:0009987);; biological process: signaling (GO:0023052);; biological process: response to stimulus (GO:0050896);; biological process: biological regulation (GO:0065007)
gene-LOC113802843	LOC113802843	LOC113802843	389	556	296	450	1997	470	185	320	378	269	284	271	4.60878	6.54962	3.35098	5.03135	21.4335	5.36018	1.86494	3.54337	3.98023	3.16851	2.9794	3.23285	0.00817696	0.83863	up	--	--	Biological Process: regulation of apoptotic process (GO:0042981);;	K04570|2.5e-26|obo:105282525|K04570 Bcl-2-like 1 (apoptosis regulator Bcl-X) | (RefSeq) uncharacterized protein LOC105282525	Mitophagy - animal (ko04137);; Autophagy - animal (ko04140);; Apoptosis - multiple species (ko04215)	--	--	Apoptosis regulator proteins, Bcl-2 family	--	T	Signal transduction mechanisms	hypothetical protein C7M84_025556 [Penaeus vannamei]	biological process: biological regulation (GO:0065007)
gene-LOC113804999	LOC113804999	LOC113804999	170	238	145	155	449	233	49	150	132	137	92	125	2.08813	2.90958	1.69771	1.79498	4.99399	2.75	0.504092	1.71612	1.43828	1.67154	0.996974	1.54363	0.00396862	0.834279	up	--	--	Molecular Function: protein binding (GO:0005515);;	K09237|1.1e-24|dpte:113793827|K09237 tramtrack | (RefSeq) protein abrupt-like	--	--	--	BTB/POZ domain	Broad-complex core protein isoforms 1/2/3/4/5 OS=Drosophila melanogaster OX=7227 GN=br PE=1 SV=2	S	Function unknown	uncharacterized protein LOC113804999 [Penaeus vannamei]	molecular function: binding (GO:0005488)
NewGene_4540	--	--	1622	1114	1277	1561	4465	1540	310	897	843	1328	1145	1060	15.4152	10.5236	11.622	14.014	38.4151	14.0844	2.50452	7.96723	7.1198	12.5785	9.64411	10.1498	9.09754e-05	0.832601	up	--	--	Biological Process: phospholipid transport (GO:0015914);; Cellular Component: integral component of membrane (GO:0016021);;	K00972|1.91e-49|dpte:113797718|K00972 UDP-N-acetylglucosamine/UDP-N-acetylgalactosamine diphosphorylase [EC:2.7.7.23 2.7.7.83] | (RefSeq) LOW QUALITY PROTEIN: UDP-N-acetylhexosamine pyrophosphorylase-like	Amino sugar and nucleotide sugar metabolism (ko00520)	[DKT]	Cell cycle control, cell division, chromosome partitioning;; Transcription;; Signal transduction mechanisms	LEM3 (ligand-effect modulator 3) family / CDC50 family	CDC50 family protein chat-1 OS=Caenorhabditis elegans OX=6239 GN=chat-1 PE=2 SV=1	--	--	putative cell cycle control protein 50A [Penaeus vannamei]	biological process: localization (GO:0051179);; cellular component: cellular anatomical entity (GO:0110165)
gene-LOC113818823	LOC113818823	LOC113818823	2164	3277	1868	2481	5497	2122	738	1597	1549	1979	1263	1532	30.5479	46.2375	25.3675	32.972	70.5761	28.9609	8.89998	21.1489	19.5159	27.8824	15.8351	21.8924	0.00147418	0.830881	up	--	--	Molecular Function: RNA binding (GO:0003723);; Biological Process: regulation of transcription, DNA-templated (GO:0006355);; Molecular Function: metal ion binding (GO:0046872);;	K13098|1.4e-46|zne:110829399|K13098 RNA-binding protein FUS | (RefSeq) RNA-binding protein cabeza-like isoform X1	RNA transport (ko03013);; mRNA surveillance pathway (ko03015);; Spliceosome (ko03040)	[R]	General function prediction only	RNA recognition motif. (a.k.a. RRM, RBD, or RNP domain)	RNA-binding protein cabeza OS=Drosophila melanogaster OX=7227 GN=caz PE=2 SV=2	A	RNA processing and modification	RNA-binding protein cabeza-like isoform X1 [Penaeus vannamei]	molecular function: binding (GO:0005488);; biological process: biological regulation (GO:0065007)
gene-LOC113809723	LOC113809723	LOC113809723	971	1219	677	1113	2047	955	287	491	567	836	685	716	19.1354	23.9767	12.8883	20.8543	37.2391	17.6509	4.76211	9.04038	9.8865	16.1712	11.8071	13.8759	0.00120344	0.818229	up	--	--	Cellular Component: integral component of membrane (GO:0016021);;	--	--	[T]	Signal transduction mechanisms	Vacuolar protein sorting 55	Vacuolar protein sorting-associated protein 55 homolog OS=Caenorhabditis elegans OX=6239 GN=C30B5.2 PE=3 SV=3	T	Signal transduction mechanisms	leptin receptor gene-related protein-like isoform X2 [Penaeus vannamei]	cellular component: cellular anatomical entity (GO:0110165)
NewGene_10787	--	--	463	598	365	446	982	548	91	267	289	546	369	275	4.32649	5.55549	3.25378	3.9535	8.30033	4.91691	0.714176	2.30567	2.38896	5.06324	3.04151	2.59281	0.00880062	0.817907	up	--	--	Molecular Function: DNA binding (GO:0003677);; Cellular Component: nucleus (GO:0005634);;	K04650|2.65e-148|ame:724535|K04650 nuclear receptor co-repressor 1 | (RefSeq) uncharacterized protein LOC724535 isoform X1	--	[K]	Transcription	G-protein pathway suppressor 2-interacting domain	Myb-like protein P OS=Dictyostelium discoideum OX=44689 GN=mybP PE=3 SV=1	K	Transcription	Nuclear receptor corepressor 1 [Penaeus vannamei]	molecular function: binding (GO:0005488);; cellular component: intracellular (GO:0005622);; cellular component: cellular anatomical entity (GO:0110165)
gene-LOC113821425	LOC113821425	LOC113821425	238	343	229	407	942	356	68	197	207	222	310	211	0.896226	1.27881	0.822334	1.44413	3.20689	1.28912	0.215876	0.692101	0.686948	0.827587	1.02875	0.795765	0.000555479	0.81545	up	--	--	Molecular Function: metal ion binding (GO:0046872);;	K09189|6.2e-83|pbar:105428462|K09189 [histone H3]-lysine4 N-trimethyltransferase MLL5 [EC:2.1.1.354] | (RefSeq) uncharacterized protein LOC105428462	Lysine degradation (ko00310)	[R]	General function prediction only	PHD-finger	Histone-lysine N-methyltransferase ash1 OS=Drosophila melanogaster OX=7227 GN=ash1 PE=1 SV=3	S	Function unknown	uncharacterized protein LOC113821425 isoform X1 [Penaeus vannamei]	molecular function: binding (GO:0005488)
gene-LOC113813445	LOC113813445	LOC113813445	10109	7631	5256	11114	22410	7560	2494	5552	4398	7061	6597	5170	100.316	75.3099	49.9507	104.216	201.318	72.2065	21.0627	51.5141	38.8073	69.8207	58.0531	51.7137	0.000932593	0.813541	up	--	--	Cellular Component: lysosome (GO:0005764);; Biological Process: sphingolipid metabolic process (GO:0006665);;	K12382|9.1e-181|dpx:DAPPUDRAFT_302384|K12382 saposin | (RefSeq) hypothetical protein	Sphingolipid metabolism (ko00600);; Lysosome (ko04142)	[IG]	Lipid transport and metabolism;; Carbohydrate transport and metabolism	Saposin-like type B, region 2	--	--	--	prosaposin-like [Penaeus vannamei]	cellular component: intracellular (GO:0005622);; cellular component: cellular anatomical entity (GO:0110165);; biological process: metabolic process (GO:0008152);; biological process: cellular process (GO:0009987)
gene-LOC113808322	LOC113808322	--	1195	992	919	1399	5682	1502	494	824	951	880	973	777	11.7524	9.69801	8.65204	13.0016	50.585	14.211	4.13124	7.57654	8.31216	8.62381	8.48456	7.69383	0.000997325	0.804513	up	--	--	--	--	--	--	--	--	--	--	--	--	--
gene-LOC113820301	LOC113820301	LOC113820301	1770	1524	1337	2299	4625	1804	410	1035	1093	1455	1403	1289	15.8832	13.5942	11.4899	19.4911	37.567	15.5829	3.12837	8.67801	8.71546	13.0111	11.1618	11.657	7.35078e-06	0.803853	up	--	--	Biological Process: phospholipid transport (GO:0015914);; Cellular Component: integral component of membrane (GO:0016021);;	K00972|1.0e-45|dpte:113797718|K00972 UDP-N-acetylglucosamine/UDP-N-acetylgalactosamine diphosphorylase [EC:2.7.7.23 2.7.7.83] | (RefSeq) LOW QUALITY PROTEIN: UDP-N-acetylhexosamine pyrophosphorylase-like	Amino sugar and nucleotide sugar metabolism (ko00520)	[DKT]	Cell cycle control, cell division, chromosome partitioning;; Transcription;; Signal transduction mechanisms	LEM3 (ligand-effect modulator 3) family / CDC50 family	CDC50 family protein chat-1 OS=Caenorhabditis elegans OX=6239 GN=chat-1 PE=2 SV=1	--	--	cell cycle control protein 50A-like [Penaeus vannamei]	biological process: localization (GO:0051179);; cellular component: cellular anatomical entity (GO:0110165)
gene-LOC113813190	LOC113813190	LOC113813190	101	99	102	97	279	152	17	61	97	103	75	75	0.854639	0.821656	0.816561	0.763077	2.1305	1.22462	0.117833	0.473976	0.730741	0.861415	0.558668	0.638373	0.00474581	0.797554	up	--	--	Molecular Function: transcription regulatory region sequence-specific DNA binding (GO:0000976);; Molecular Function: RNA polymerase II transcription regulatory region sequence-specific DNA binding (GO:0000977);; Molecular Function: RNA polymerase II cis-regulatory region sequence-specific DNA binding (GO:0000978);; Molecular Function: DNA-binding transcription factor activity, RNA polymerase II-s…	K09228|3.8e-11|mpha:105834625|K09228 KRAB domain-containing zinc finger protein | (RefSeq) zinc finger protein 37 isoform X1	--	--	--	Zinc finger, C2H2 type	--	S	Function unknown	zinc finger and SCAN domain-containing protein 12-like [Penaeus vannamei]	molecular function: binding (GO:0005488);; biological process: biological regulation (GO:0065007);; molecular function: transcription regulator activity (GO:0140110);; cellular component: intracellular (GO:0005622);; cellular component: cellular anatomical entity (GO:0110165)
gene-LOC113808387	LOC113808387	--	1592	1713	1184	1537	8091	1501	660	992	1102	1350	1290	1109	15.4611	16.5383	11.0094	14.1037	71.1411	14.0289	5.4543	9.00477	9.51749	13.0606	11.1094	10.8518	0.00693721	0.7938	up	--	--	--	--	--	--	--	--	--	--	--	--	--
gene-LOC113827584	LOC113827584	LOC113827584	161	207	201	247	492	297	63	113	91	208	221	132	3.08783	3.94906	3.69317	4.48438	8.55413	5.49274	1.01924	2.02676	1.55036	3.98266	3.75037	2.54455	0.00736679	0.788704	up	[M]	Cell wall/membrane/envelope biogenesis	Molecular Function: protein kinase activity (GO:0004672);; Molecular Function: ATP binding (GO:0005524);;	K08875|1.8e-136|pbar:105422512|K08875 nuclear receptor-binding protein | (RefSeq) nuclear receptor-binding protein homolog	--	[T]	Signal transduction mechanisms	Protein kinase domain	Nuclear receptor-binding protein homolog OS=Drosophila melanogaster OX=7227 GN=Madm PE=1 SV=1	T	Signal transduction mechanisms	nuclear receptor-binding protein homolog [Penaeus vannamei]	biological process: metabolic process (GO:0008152);; biological process: cellular process (GO:0009987);; molecular function: catalytic activity (GO:0003824);; molecular function: binding (GO:0005488)
[truncated: 433 more rows]

## Sheet: Table S5
Table S5 Immune-related differentially expressed genes in hepatopancreas tissue of Litopenaeus vannamei under hypoxia stress
[truncated: 14 more rows]

[truncated: 1 more sheets: Table S6]
